# Supplementary material for: Antibody-mediated immune responses and cardiovascular disease: a Mendelian randomization study
Source: Exp Biol Med (Maywood). 2026 May 12;251:10945. doi: 10.3389/ebm.2026.10945 (PMC13201210; doi:10.3389/ebm.2026.10945)
Supplement: Supplementary file 1 [file Table1.xlsx]

## Sheet: Table S1
Table S3 Casual effects of MR analysis between identified antibody-mediated immune responses on heart disease
GWAS id	Exposure	Outcome	method	nsnp	b	se	pval	lo_ci	up_ci	or	or_lci95	or_uci95	or (95% CI)	beta	FDR
GCST90006895	Cytomegalovirus pp52 antibody levels	aortic aneurysm	MR Egger	28	0.0741646	0.0274209	0.0118999	0.0204197	0.12791	1.07698	1.02063	1.13645	1.08 (1.02–1.14)	0.0741646	0.0594997
GCST90006895	Cytomegalovirus pp52 antibody levels	aortic aneurysm	Weighted median	28	0.0578426	0.0278947	0.0381159	0.00316901	0.112516	1.05955	1.00317	1.11909	1.06 (1.00–1.12)	0.0578426	0.0762318
GCST90006895	Cytomegalovirus pp52 antibody levels	aortic aneurysm	Inverse variance weighted	28	0.0494633	0.017485	0.00467077	0.0151928	0.0837338	1.05071	1.01531	1.08734	1.05 (1.02–1.09)	0.0494633	0.0467077
GCST90006895	Cytomegalovirus pp52 antibody levels	aortic aneurysm	Simple mode	28	-0.0592398	0.0653776	0.372889	-0.18738	0.0689002	0.942481	0.829129	1.07133	0.94 (0.83–1.07)	-0.0592398	0.621482
GCST90006895	Cytomegalovirus pp52 antibody levels	aortic aneurysm	Weighted mode	28	0.0587852	0.0267255	0.0365787	0.0064033	0.111167	1.06055	1.00642	1.11758	1.06 (1.01–1.12)	0.0587852	0.0762318
GCST90006906	Human herpes virus 6 IE1B antibody levels	aortic aneurysm	MR Egger	31	-0.0162174	0.0608272	0.791653	-0.135439	0.103004	0.983913	0.873333	1.1085	0.98 (0.87–1.11)	-0.0162174	0.791653
GCST90006906	Human herpes virus 6 IE1B antibody levels	aortic aneurysm	Weighted median	31	-0.0210946	0.0355203	0.552596	-0.0907145	0.0485252	0.979126	0.913278	1.04972	0.98 (0.91–1.05)	-0.0210946	0.789423
GCST90006906	Human herpes virus 6 IE1B antibody levels	aortic aneurysm	Inverse variance weighted	31	-0.0553965	0.0252905	0.0284946	-0.104966	-0.00582714	0.94611	0.900355	0.99419	0.95 (0.90–0.99)	-0.0553965	0.0762318
GCST90006906	Human herpes virus 6 IE1B antibody levels	aortic aneurysm	Simple mode	31	0.0231945	0.0840167	0.784387	-0.141478	0.187867	1.02347	0.868074	1.20667	1.02 (0.87–1.21)	0.0231945	0.791653
GCST90006906	Human herpes virus 6 IE1B antibody levels	aortic aneurysm	Weighted mode	31	0.0375231	0.080068	0.642714	-0.11941	0.194456	1.03824	0.887444	1.21465	1.04 (0.89–1.22)	0.0375231	0.791653
GCST90006885	BK polyomavirus VP1 antibody levels	aortic stenosis	MR Egger	29	0.335604	0.199391	0.103877	-0.0552022	0.72641	1.39878	0.946294	2.06764	1.40 (0.95–2.07)	0.335604	0.222593
GCST90006885	BK polyomavirus VP1 antibody levels	aortic stenosis	Weighted median	29	0.169071	0.13417	0.207622	-0.0939012	0.432043	1.1842	0.910373	1.5404	1.18 (0.91–1.54)	0.169071	0.311434
GCST90006885	BK polyomavirus VP1 antibody levels	aortic stenosis	Inverse variance weighted	29	0.207796	0.0993819	0.0365383	0.0130077	0.402585	1.23096	1.01309	1.49569	1.23 (1.01–1.50)	0.207796	0.122077
GCST90006885	BK polyomavirus VP1 antibody levels	aortic stenosis	Simple mode	29	-0.251478	0.298292	0.406339	-0.836131	0.333174	0.77765	0.433384	1.39539	0.78 (0.43–1.39)	-0.251478	0.507923
GCST90006885	BK polyomavirus VP1 antibody levels	aortic stenosis	Weighted mode	29	0.123006	0.24006	0.612391	-0.347511	0.593523	1.13089	0.706444	1.81036	1.13 (0.71–1.81)	0.123006	0.615909
GCST90006899	Epstein-Barr virus EBNA-1 antibody levels	aortic stenosis	MR Egger	99	0.0432212	0.0778258	0.579928	-0.109317	0.19576	1.04417	0.896446	1.21623	1.04 (0.90–1.22)	0.0432212	0.615909
GCST90006899	Epstein-Barr virus EBNA-1 antibody levels	aortic stenosis	Weighted median	99	0.126527	0.0521671	0.0152909	0.0242794	0.228775	1.13488	1.02458	1.25706	1.13 (1.02–1.26)	0.126527	0.0771444
GCST90006899	Epstein-Barr virus EBNA-1 antibody levels	aortic stenosis	Inverse variance weighted	99	0.111004	0.0345044	0.0012949	0.0433757	0.178633	1.1174	1.04433	1.19558	1.12 (1.04–1.20)	0.111004	0.0194235
GCST90006899	Epstein-Barr virus EBNA-1 antibody levels	aortic stenosis	Simple mode	99	0.221842	0.106959	0.0406922	0.0122036	0.431481	1.24837	1.01228	1.53954	1.25 (1.01–1.54)	0.221842	0.122077
GCST90006899	Epstein-Barr virus EBNA-1 antibody levels	aortic stenosis	Weighted mode	99	0.133843	0.0690733	0.055539	-0.00154071	0.269227	1.14321	0.99846	1.30895	1.14 (1.00–1.31)	0.133843	0.138848
GCST90006907	Human herpes virus 6 p101k antibody levels	aortic stenosis	MR Egger	22	0.102088	0.0975255	0.307686	-0.0890618	0.293238	1.10748	0.914789	1.34076	1.11 (0.91–1.34)	0.102088	0.419572
GCST90006907	Human herpes virus 6 p101k antibody levels	aortic stenosis	Weighted median	22	0.0925177	0.0701704	0.187346	-0.0450163	0.230052	1.09693	0.955982	1.25867	1.10 (0.96–1.26)	0.0925177	0.311434
GCST90006907	Human herpes virus 6 p101k antibody levels	aortic stenosis	Inverse variance weighted	22	0.122495	0.0505728	0.0154289	0.0233723	0.221618	1.13031	1.02365	1.24809	1.13 (1.02–1.25)	0.122495	0.0771444
GCST90006907	Human herpes virus 6 p101k antibody levels	aortic stenosis	Simple mode	22	0.185398	0.136181	0.187812	-0.0815157	0.452312	1.2037	0.921718	1.57194	1.20 (0.92–1.57)	0.185398	0.311434
GCST90006907	Human herpes virus 6 p101k antibody levels	aortic stenosis	Weighted mode	22	0.0633442	0.124395	0.615909	-0.180471	0.307159	1.06539	0.834877	1.35956	1.07 (0.83–1.36)	0.0633442	0.615909
GCST90006921	Anti-polyomavirus 2 IgG seropositivity	coronary heart disease	MR Egger	46	0.0628099	0.0285462	0.0330816	0.00685936	0.11876	1.06482	1.00688	1.1261	1.06 (1.01–1.13)	0.0628099	0.0698509
GCST90006921	Anti-polyomavirus 2 IgG seropositivity	coronary heart disease	Weighted median	46	0.0346058	0.015134	0.0222174	0.0049432	0.0642683	1.03521	1.00496	1.06638	1.04 (1.00–1.07)	0.0346058	0.0555436
GCST90006921	Anti-polyomavirus 2 IgG seropositivity	coronary heart disease	Inverse variance weighted	46	0.0303223	0.0105587	0.00408148	0.00962732	0.0510172	1.03079	1.00967	1.05234	1.03 (1.01–1.05)	0.0303223	0.0204074
GCST90006921	Anti-polyomavirus 2 IgG seropositivity	coronary heart disease	Simple mode	46	0.0218058	0.0305558	0.479136	-0.0380836	0.0816952	1.02205	0.962632	1.08513	1.02 (0.96–1.09)	0.0218058	0.4991
GCST90006921	Anti-polyomavirus 2 IgG seropositivity	coronary heart disease	Weighted mode	46	0.033372	0.0210622	0.120096	-0.00791002	0.074654	1.03394	0.992121	1.07751	1.03 (0.99–1.08)	0.033372	0.20016
GCST90006922	Polyomavirus 2 JC VP1 antibody levels	coronary heart disease	MR Egger	44	0.0345106	0.0480212	0.476334	-0.059611	0.128632	1.03511	0.942131	1.13727	1.03 (0.94–1.14)	0.0345106	0.4991
GCST90006922	Polyomavirus 2 JC VP1 antibody levels	coronary heart disease	Weighted median	44	0.0639838	0.02703	0.0179262	0.011005	0.116963	1.06608	1.01107	1.12408	1.07 (1.01–1.12)	0.0639838	0.0497949
GCST90006922	Polyomavirus 2 JC VP1 antibody levels	coronary heart disease	Inverse variance weighted	44	0.0549009	0.0197033	0.00533008	0.0162824	0.0935195	1.05644	1.01642	1.09803	1.06 (1.02–1.10)	0.0549009	0.020989
GCST90006922	Polyomavirus 2 JC VP1 antibody levels	coronary heart disease	Simple mode	44	0.0530208	0.0517129	0.31096	-0.0483366	0.154378	1.05445	0.952813	1.16693	1.05 (0.95–1.17)	0.0530208	0.37019
GCST90006922	Polyomavirus 2 JC VP1 antibody levels	coronary heart disease	Weighted mode	44	0.0567872	0.0485763	0.248831	-0.0384224	0.151997	1.05843	0.962306	1.16416	1.06 (0.96–1.16)	0.0567872	0.319738
GCST90006923	Anti-Merkel cell polyomavirus IgG seropositivity	coronary heart disease	MR Egger	50	0.0328317	0.0285462	0.25579	-0.0231188	0.0887822	1.03338	0.977146	1.09284	1.03 (0.98–1.09)	0.0328317	0.319738
GCST90006923	Anti-Merkel cell polyomavirus IgG seropositivity	coronary heart disease	Weighted median	50	0.0412716	0.0137682	0.00272114	0.0142859	0.0682572	1.04214	1.01439	1.07064	1.04 (1.01–1.07)	0.0412716	0.0204074
GCST90006923	Anti-Merkel cell polyomavirus IgG seropositivity	coronary heart disease	Inverse variance weighted	50	0.0294103	0.0106769	0.00587692	0.00848356	0.0503371	1.02985	1.00852	1.05163	1.03 (1.01–1.05)	0.0294103	0.020989
GCST90006923	Anti-Merkel cell polyomavirus IgG seropositivity	coronary heart disease	Simple mode	50	0.0355028	0.0294251	0.233398	-0.0221703	0.0931759	1.03614	0.978074	1.09765	1.04 (0.98–1.10)	0.0355028	0.319738
GCST90006923	Anti-Merkel cell polyomavirus IgG seropositivity	coronary heart disease	Weighted mode	50	0.0529192	0.0255031	0.0432575	0.00293321	0.102905	1.05434	1.00294	1.10839	1.05 (1.00–1.11)	0.0529192	0.0772455
GCST90006924	Merkel cell polyomavirus VP1 antibody levels	coronary heart disease	MR Egger	44	0.0962036	0.0460194	0.0426637	0.00600558	0.186402	1.10098	1.00602	1.20491	1.10 (1.01–1.20)	0.0962036	0.0772455
GCST90006924	Merkel cell polyomavirus VP1 antibody levels	coronary heart disease	Weighted median	44	0.105189	0.0272028	0.000110262	0.051871	0.158506	1.11092	1.05324	1.17176	1.11 (1.05–1.17)	0.105189	0.00137827
GCST90006924	Merkel cell polyomavirus VP1 antibody levels	coronary heart disease	Inverse variance weighted	44	0.0937502	0.0208485	6.90029e-06	0.0528872	0.134613	1.09829	1.05431	1.14409	1.10 (1.05–1.14)	0.0937502	0.000172507
GCST90006924	Merkel cell polyomavirus VP1 antibody levels	coronary heart disease	Simple mode	44	0.12413	0.0492593	0.0155323	0.0275816	0.220678	1.13216	1.02797	1.24692	1.13 (1.03–1.25)	0.12413	0.0485383
GCST90006924	Merkel cell polyomavirus VP1 antibody levels	coronary heart disease	Weighted mode	44	0.12413	0.040634	0.00385792	0.0444872	0.203772	1.13216	1.04549	1.22602	1.13 (1.05–1.23)	0.12413	0.0204074
GCST90006902	Anti-human herpes virus 6 IgG seropositivity	coronary heart disease	MR Egger	17	0.0201222	0.0153584	0.209847	-0.00998036	0.0502247	1.02033	0.990069	1.05151	1.02 (0.99–1.05)	0.0201222	0.319738
GCST90006902	Anti-human herpes virus 6 IgG seropositivity	coronary heart disease	Weighted median	17	0.0115829	0.0127862	0.364992	-0.013478	0.0366438	1.01165	0.986612	1.03732	1.01 (0.99–1.04)	0.0115829	0.414764
GCST90006902	Anti-human herpes virus 6 IgG seropositivity	coronary heart disease	Inverse variance weighted	17	0.0195471	0.00919564	0.0335285	0.00152369	0.0375706	1.01974	1.00152	1.03829	1.02 (1.00–1.04)	0.0195471	0.0698509
GCST90006902	Anti-human herpes virus 6 IgG seropositivity	coronary heart disease	Simple mode	17	0.0266654	0.0218475	0.23995	-0.0161557	0.0694864	1.02702	0.983974	1.07196	1.03 (0.98–1.07)	0.0266654	0.319738
GCST90006902	Anti-human herpes virus 6 IgG seropositivity	coronary heart disease	Weighted mode	17	-0.00237994	0.0191237	0.902509	-0.0398623	0.0351024	0.997623	0.960922	1.03573	1.00 (0.96–1.04)	-0.00237994	0.902509
GCST90006918	Herpes simplex virus 1 mgG-1 antibody levels	dilated cardiomyopathy	MR Egger	46	0.0628099	0.0285462	0.0330816	0.00685936	0.11876	1.06482	1.00688	1.1261	1.06 (1.01–1.13)	0.0628099	0.0698509
GCST90006918	Herpes simplex virus 1 mgG-1 antibody levels	dilated cardiomyopathy	Weighted median	46	0.0346058	0.015134	0.0222174	0.0049432	0.0642683	1.03521	1.00496	1.06638	1.04 (1.00–1.07)	0.0346058	0.0555436
GCST90006918	Herpes simplex virus 1 mgG-1 antibody levels	dilated cardiomyopathy	Inverse variance weighted	46	0.0303223	0.0105587	0.00408148	0.00962732	0.0510172	1.03079	1.00967	1.05234	1.03 (1.01–1.05)	0.0303223	0.0204074
GCST90006918	Herpes simplex virus 1 mgG-1 antibody levels	dilated cardiomyopathy	Simple mode	46	0.0218058	0.0305558	0.479136	-0.0380836	0.0816952	1.02205	0.962632	1.08513	1.02 (0.96–1.09)	0.0218058	0.4991
GCST90006918	Herpes simplex virus 1 mgG-1 antibody levels	dilated cardiomyopathy	Weighted mode	46	0.033372	0.0210622	0.120096	-0.00791002	0.074654	1.03394	0.992121	1.07751	1.03 (0.99–1.08)	0.033372	0.20016
GCST90006926	Toxoplasma gondii p22 antibody levels	dilated cardiomyopathy	MR Egger	44	0.0345106	0.0480212	0.476334	-0.059611	0.128632	1.03511	0.942131	1.13727	1.03 (0.94–1.14)	0.0345106	0.4991
GCST90006926	Toxoplasma gondii p22 antibody levels	dilated cardiomyopathy	Weighted median	44	0.0639838	0.02703	0.0179262	0.011005	0.116963	1.06608	1.01107	1.12408	1.07 (1.01–1.12)	0.0639838	0.0497949
GCST90006926	Toxoplasma gondii p22 antibody levels	dilated cardiomyopathy	Inverse variance weighted	44	0.0549009	0.0197033	0.00533008	0.0162824	0.0935195	1.05644	1.01642	1.09803	1.06 (1.02–1.10)	0.0549009	0.020989
GCST90006926	Toxoplasma gondii p22 antibody levels	dilated cardiomyopathy	Simple mode	44	0.0530208	0.0517129	0.31096	-0.0483366	0.154378	1.05445	0.952813	1.16693	1.05 (0.95–1.17)	0.0530208	0.37019
GCST90006926	Toxoplasma gondii p22 antibody levels	dilated cardiomyopathy	Weighted mode	44	0.0567872	0.0485763	0.248831	-0.0384224	0.151997	1.05843	0.962306	1.16416	1.06 (0.96–1.16)	0.0567872	0.319738
GCST90006928	Anti-varicella zoster virus IgG seropositivity	dilated cardiomyopathy	MR Egger	50	0.0328317	0.0285462	0.25579	-0.0231188	0.0887822	1.03338	0.977146	1.09284	1.03 (0.98–1.09)	0.0328317	0.319738
GCST90006928	Anti-varicella zoster virus IgG seropositivity	dilated cardiomyopathy	Weighted median	50	0.0412716	0.0137682	0.00272114	0.0142859	0.0682572	1.04214	1.01439	1.07064	1.04 (1.01–1.07)	0.0412716	0.0204074
GCST90006928	Anti-varicella zoster virus IgG seropositivity	dilated cardiomyopathy	Inverse variance weighted	50	0.0294103	0.0106769	0.00587692	0.00848356	0.0503371	1.02985	1.00852	1.05163	1.03 (1.01–1.05)	0.0294103	0.020989
GCST90006928	Anti-varicella zoster virus IgG seropositivity	dilated cardiomyopathy	Simple mode	50	0.0355028	0.0294251	0.233398	-0.0221703	0.0931759	1.03614	0.978074	1.09765	1.04 (0.98–1.10)	0.0355028	0.319738
GCST90006928	Anti-varicella zoster virus IgG seropositivity	dilated cardiomyopathy	Weighted mode	50	0.0529192	0.0255031	0.0432575	0.00293321	0.102905	1.05434	1.00294	1.10839	1.05 (1.00–1.11)	0.0529192	0.0772455
GCST90006885	BK polyomavirus VP1 antibody levels	dilated cardiomyopathy	MR Egger	44	0.0962036	0.0460194	0.0426637	0.00600558	0.186402	1.10098	1.00602	1.20491	1.10 (1.01–1.20)	0.0962036	0.0772455
GCST90006885	BK polyomavirus VP1 antibody levels	dilated cardiomyopathy	Weighted median	44	0.105189	0.0272028	0.000110262	0.051871	0.158506	1.11092	1.05324	1.17176	1.11 (1.05–1.17)	0.105189	0.00137827
GCST90006885	BK polyomavirus VP1 antibody levels	dilated cardiomyopathy	Inverse variance weighted	44	0.0937502	0.0208485	6.90029e-06	0.0528872	0.134613	1.09829	1.05431	1.14409	1.10 (1.05–1.14)	0.0937502	0.000172507
GCST90006885	BK polyomavirus VP1 antibody levels	dilated cardiomyopathy	Simple mode	44	0.12413	0.0492593	0.0155323	0.0275816	0.220678	1.13216	1.02797	1.24692	1.13 (1.03–1.25)	0.12413	0.0485383
GCST90006885	BK polyomavirus VP1 antibody levels	dilated cardiomyopathy	Weighted mode	44	0.12413	0.040634	0.00385792	0.0444872	0.203772	1.13216	1.04549	1.22602	1.13 (1.05–1.23)	0.12413	0.0204074
GCST90006928	Anti-varicella zoster virus IgG seropositivity	hypertrophic cardiomyopathy	MR Egger	18	0.108741	0.152172	0.485157	-0.189516	0.406998	1.11487	0.82736	1.5023	1.11 (0.83–1.50)	0.108741	0.606446
GCST90006928	Anti-varicella zoster virus IgG seropositivity	hypertrophic cardiomyopathy	Weighted median	18	0.0804711	0.0974728	0.409045	-0.110576	0.271518	1.0838	0.895319	1.31195	1.08 (0.89–1.31)	0.0804711	0.606446
GCST90006928	Anti-varicella zoster virus IgG seropositivity	hypertrophic cardiomyopathy	Inverse variance weighted	18	0.151284	0.0704664	0.0318019	0.0131696	0.289398	1.16333	1.01326	1.33562	1.16 (1.01–1.34)	0.151284	0.159009
GCST90006928	Anti-varicella zoster virus IgG seropositivity	hypertrophic cardiomyopathy	Simple mode	18	0.12529	0.169561	0.470044	-0.20705	0.45763	1.13348	0.812979	1.58032	1.13 (0.81–1.58)	0.12529	0.606446
GCST90006928	Anti-varicella zoster virus IgG seropositivity	hypertrophic cardiomyopathy	Weighted mode	18	0.0018418	0.136266	0.989373	-0.265239	0.268923	1.00184	0.767022	1.30855	1.00 (0.77–1.31)	0.0018418	0.989373
GCST90006921	Anti-polyomavirus 2 IgG seropositivity	Infective endocarditis	MR Egger	46	0.0511089	0.0506884	0.318826	-0.0482404	0.150458	1.05244	0.952905	1.16237	1.05 (0.95–1.16)	0.0511089	0.531376
GCST90006921	Anti-polyomavirus 2 IgG seropositivity	Infective endocarditis	Weighted median	46	0.0150352	0.0274188	0.583448	-0.0387056	0.0687761	1.01515	0.962034	1.0712	1.02 (0.96–1.07)	0.0150352	0.72931
GCST90006921	Anti-polyomavirus 2 IgG seropositivity	Infective endocarditis	Inverse variance weighted	46	0.0399078	0.0187161	0.0329841	0.00322433	0.0765913	1.04071	1.00323	1.0796	1.04 (1.00–1.08)	0.0399078	0.160699
GCST90006921	Anti-polyomavirus 2 IgG seropositivity	Infective endocarditis	Simple mode	46	0.00409128	0.0536409	0.939541	-0.101045	0.109227	1.0041	0.903892	1.11542	1.00 (0.90–1.12)	0.00409128	0.939541
GCST90006921	Anti-polyomavirus 2 IgG seropositivity	Infective endocarditis	Weighted mode	46	0.00958358	0.0387402	0.805739	-0.0663472	0.0855143	1.00963	0.935806	1.08928	1.01 (0.94–1.09)	0.00958358	0.850566
GCST90006928	Anti-varicella zoster virus IgG seropositivity	Infective endocarditis	MR Egger	30	-0.0116304	0.0474193	0.808038	-0.104572	0.0813114	0.988437	0.90071	1.08471	0.99 (0.90–1.09)	-0.0116304	0.850566
GCST90006928	Anti-varicella zoster virus IgG seropositivity	Infective endocarditis	Weighted median	30	0.0613294	0.0298884	0.0401748	0.00274814	0.119911	1.06325	1.00275	1.1274	1.06 (1.00–1.13)	0.0613294	0.160699
GCST90006928	Anti-varicella zoster virus IgG seropositivity	Infective endocarditis	Inverse variance weighted	30	0.0510889	0.020822	0.0141435	0.0102777	0.0919001	1.05242	1.01033	1.09626	1.05 (1.01–1.10)	0.0510889	0.0942899
GCST90006928	Anti-varicella zoster virus IgG seropositivity	Infective endocarditis	Simple mode	30	0.0788035	0.0523346	0.142943	-0.0237723	0.181379	1.08199	0.976508	1.19887	1.08 (0.98–1.20)	0.0788035	0.3453
GCST90006928	Anti-varicella zoster virus IgG seropositivity	Infective endocarditis	Weighted mode	30	0.043269	0.0503877	0.397536	-0.0554908	0.142029	1.04422	0.946021	1.15261	1.04 (0.95–1.15)	0.043269	0.567908
GCST90006929	Varicella zoster virus glycoproteins E and I antibody levels	Infective endocarditis	MR Egger	63	-0.0296528	0.0940833	0.753704	-0.214056	0.154751	0.970783	0.807303	1.16737	0.97 (0.81–1.17)	-0.0296528	0.850566
GCST90006929	Varicella zoster virus glycoproteins E and I antibody levels	Infective endocarditis	Weighted median	63	0.0719566	0.0506464	0.155385	-0.0273103	0.171224	1.07461	0.973059	1.18676	1.07 (0.97–1.19)	0.0719566	0.3453
GCST90006929	Varicella zoster virus glycoproteins E and I antibody levels	Infective endocarditis	Inverse variance weighted	63	0.0889808	0.036221	0.0140255	0.0179877	0.159974	1.09306	1.01815	1.17348	1.09 (1.02–1.17)	0.0889808	0.0942899
GCST90006929	Varicella zoster virus glycoproteins E and I antibody levels	Infective endocarditis	Simple mode	63	0.109604	0.117689	0.355308	-0.121066	0.340275	1.11584	0.885975	1.40533	1.12 (0.89–1.41)	0.109604	0.546628
GCST90006929	Varicella zoster virus glycoproteins E and I antibody levels	Infective endocarditis	Weighted mode	63	0.0789171	0.107505	0.465669	-0.131793	0.289628	1.08211	0.876522	1.33593	1.08 (0.88–1.34)	0.0789171	0.620892
GCST90006897	Anti-Epstein-Barr virus IgG seropositivity	Infective endocarditis	MR Egger	15	-0.0253337	0.019053	0.206495	-0.0626776	0.0120101	0.974984	0.939246	1.01208	0.97 (0.94–1.01)	-0.0253337	0.38307
GCST90006897	Anti-Epstein-Barr virus IgG seropositivity	Infective endocarditis	Weighted median	15	-0.0283203	0.0175039	0.105674	-0.0626279	0.00598723	0.972077	0.939293	1.00601	0.97 (0.94–1.01)	-0.0283203	0.3453
GCST90006897	Anti-Epstein-Barr virus IgG seropositivity	Infective endocarditis	Inverse variance weighted	15	-0.0317541	0.0127395	0.0126823	-0.0567235	-0.00678466	0.968745	0.944855	0.993238	0.97 (0.94–0.99)	-0.0317541	0.0942899
GCST90006897	Anti-Epstein-Barr virus IgG seropositivity	Infective endocarditis	Simple mode	15	-0.0405633	0.0309216	0.210688	-0.10117	0.020043	0.960248	0.90378	1.02025	0.96 (0.90–1.02)	-0.0405633	0.38307
GCST90006897	Anti-Epstein-Barr virus IgG seropositivity	Infective endocarditis	Weighted mode	15	-0.0282284	0.0174056	0.127141	-0.0623433	0.00588645	0.972166	0.93956	1.0059	0.97 (0.94–1.01)	-0.0282284	0.3453
GCST90006921	Anti-polyomavirus 2 IgG seropositivity	myocarditis	MR Egger	38	-0.676403	0.376049	0.0804533	-1.41346	0.0606528	0.508442	0.2433	1.06253	0.51 (0.24–1.06)	-0.676403	0.127032
GCST90006921	Anti-polyomavirus 2 IgG seropositivity	myocarditis	Weighted median	38	-0.575354	0.175805	0.00106529	-0.919932	-0.230777	0.562505	0.398546	0.793916	0.56 (0.40–0.79)	-0.575354	0.00785709
GCST90006921	Anti-polyomavirus 2 IgG seropositivity	myocarditis	Inverse variance weighted	38	-0.567707	0.121415	2.92858e-06	-0.80568	-0.329734	0.566824	0.446784	0.719115	0.57 (0.45–0.72)	-0.567707	8.78574e-05
GCST90006921	Anti-polyomavirus 2 IgG seropositivity	myocarditis	Simple mode	38	-0.750598	0.313528	0.0218466	-1.36511	-0.136083	0.472084	0.255352	0.87277	0.47 (0.26–0.87)	-0.750598	0.0520001
GCST90006921	Anti-polyomavirus 2 IgG seropositivity	myocarditis	Weighted mode	38	-0.565598	0.262498	0.0377663	-1.08009	-0.0511016	0.568021	0.339564	0.950182	0.57 (0.34–0.95)	-0.565598	0.0708118
GCST90006923	Anti-Merkel cell polyomavirus IgG seropositivity	myocarditis	MR Egger	39	-0.784714	0.29087	0.0104506	-1.35482	-0.214608	0.45625	0.257994	0.806857	0.46 (0.26–0.81)	-0.784714	0.0313517
GCST90006923	Anti-Merkel cell polyomavirus IgG seropositivity	myocarditis	Weighted median	39	-0.504116	0.165907	0.00237729	-0.829295	-0.178938	0.604039	0.436357	0.836158	0.60 (0.44–0.84)	-0.504116	0.0118864
GCST90006923	Anti-Merkel cell polyomavirus IgG seropositivity	myocarditis	Inverse variance weighted	39	-0.386787	0.120349	0.00130952	-0.622671	-0.150904	0.679236	0.53651	0.859931	0.68 (0.54–0.86)	-0.386787	0.00785709
GCST90006923	Anti-Merkel cell polyomavirus IgG seropositivity	myocarditis	Simple mode	39	-0.486344	0.354769	0.178458	-1.18169	0.209004	0.61487	0.306759	1.23245	0.61 (0.31–1.23)	-0.486344	0.225107
GCST90006923	Anti-Merkel cell polyomavirus IgG seropositivity	myocarditis	Weighted mode	39	-0.518016	0.224729	0.0267177	-0.958484	-0.0775476	0.595701	0.383474	0.925383	0.59 (0.38–0.93)	-0.518016	0.0572523
GCST90006924	Merkel cell polyomavirus VP1 antibody levels	myocarditis	MR Egger	39	-0.333787	0.465041	0.477415	-1.24527	0.577694	0.716206	0.287864	1.78192	0.72 (0.29–1.78)	-0.333787	0.530461
GCST90006924	Merkel cell polyomavirus VP1 antibody levels	myocarditis	Weighted median	39	-0.569042	0.302904	0.0602965	-1.16274	0.0246506	0.566067	0.31263	1.02496	0.57 (0.31–1.02)	-0.569042	0.100494
GCST90006924	Merkel cell polyomavirus VP1 antibody levels	myocarditis	Inverse variance weighted	39	-0.488827	0.21428	0.0225334	-0.908815	-0.0688384	0.613345	0.403001	0.933477	0.61 (0.40–0.93)	-0.488827	0.0520001
GCST90006924	Merkel cell polyomavirus VP1 antibody levels	myocarditis	Simple mode	39	-0.446212	0.618741	0.475224	-1.65894	0.76652	0.640048	0.19034	2.15226	0.64 (0.19–2.15)	-0.446212	0.530461
GCST90006924	Merkel cell polyomavirus VP1 antibody levels	myocarditis	Weighted mode	39	-0.374986	0.614139	0.545108	-1.5787	0.828727	0.687299	0.206243	2.2904	0.69 (0.21–2.29)	-0.374986	0.584044
GCST90006929	Varicella zoster virus glycoproteins E and I antibody levels	myocarditis	MR Egger	49	0.145893	0.490067	0.767245	-0.814638	1.10642	1.15707	0.4428	3.02352	1.16 (0.44–3.02)	0.145893	0.767245
GCST90006929	Varicella zoster virus glycoproteins E and I antibody levels	myocarditis	Weighted median	49	-0.713725	0.284335	0.0120677	-1.27102	-0.156429	0.489816	0.280545	0.855192	0.49 (0.28–0.86)	-0.713725	0.032912
GCST90006929	Varicella zoster virus glycoproteins E and I antibody levels	myocarditis	Inverse variance weighted	49	-0.848738	0.202598	2.7984e-05	-1.24583	-0.451647	0.427954	0.287702	0.636579	0.43 (0.29–0.64)	-0.848738	0.00041976
GCST90006929	Varicella zoster virus glycoproteins E and I antibody levels	myocarditis	Simple mode	49	-0.858076	0.579383	0.145137	-1.99367	0.277514	0.423977	0.136195	1.31984	0.42 (0.14–1.32)	-0.858076	0.207338
GCST90006929	Varicella zoster virus glycoproteins E and I antibody levels	myocarditis	Weighted mode	49	-0.63904	0.44292	0.155574	-1.50716	0.229083	0.527799	0.221537	1.25745	0.53 (0.22–1.26)	-0.63904	0.212147
GCST90006899	Epstein-Barr virus EBNA-1 antibody levels	myocarditis	MR Egger	77	0.302989	0.367621	0.412446	-0.417548	1.02353	1.3539	0.65866	2.78299	1.35 (0.66–2.78)	0.302989	0.494935
GCST90006899	Epstein-Barr virus EBNA-1 antibody levels	myocarditis	Weighted median	77	0.668931	0.254693	0.00862872	0.169734	1.16813	1.95215	1.18499	3.21597	1.95 (1.18–3.22)	0.668931	0.0287624
GCST90006899	Epstein-Barr virus EBNA-1 antibody levels	myocarditis	Inverse variance weighted	77	0.55044	0.156844	0.000449002	0.243025	0.857855	1.73402	1.2751	2.3581	1.73 (1.28–2.36)	0.55044	0.00449002
GCST90006899	Epstein-Barr virus EBNA-1 antibody levels	myocarditis	Simple mode	77	1.03497	0.504981	0.0438615	0.0452083	2.02473	2.81503	1.04625	7.5741	2.82 (1.05–7.57)	1.03497	0.0774026
GCST90006899	Epstein-Barr virus EBNA-1 antibody levels	myocarditis	Weighted mode	77	0.719029	0.336643	0.0359095	0.0592086	1.37885	2.05244	1.061	3.97033	2.05 (1.06–3.97)	0.719029	0.0708118
GCST90006900	Epstein-Barr virus VCA p18 antibody levels	myocarditis	MR Egger	63	-0.239964	0.526631	0.650253	-1.27216	0.792233	0.786656	0.280225	2.20832	0.79 (0.28–2.21)	-0.239964	0.672676
GCST90006900	Epstein-Barr virus VCA p18 antibody levels	myocarditis	Weighted median	63	0.869066	0.298427	0.00358948	0.284148	1.45398	2.38468	1.32863	4.28013	2.38 (1.33–4.28)	0.869066	0.0153835
GCST90006900	Epstein-Barr virus VCA p18 antibody levels	myocarditis	Inverse variance weighted	63	0.597837	0.211006	0.00460746	0.184265	1.01141	1.81818	1.20233	2.74947	1.82 (1.20–2.75)	0.597837	0.017278
GCST90006900	Epstein-Barr virus VCA p18 antibody levels	myocarditis	Simple mode	63	1.00411	0.740615	0.180086	-0.447491	2.45572	2.72949	0.63923	11.6548	2.73 (0.64–11.65)	1.00411	0.225107
GCST90006900	Epstein-Barr virus VCA p18 antibody levels	myocarditis	Weighted mode	63	1.18994	0.704926	0.0964298	-0.191718	2.57159	3.28688	0.82554	13.0867	3.29 (0.83–13.09)	1.18994	0.144645
GCST90006921	Anti-polyomavirus 2 IgG seropositivity	pericarditis	MR Egger	17	0.0201222	0.0153584	0.209847	-0.00998036	0.0502247	1.02033	0.990069	1.05151	1.02 (0.99–1.05)	0.0201222	0.319738
GCST90006921	Anti-polyomavirus 2 IgG seropositivity	pericarditis	Weighted median	17	0.0115829	0.0127862	0.364992	-0.013478	0.0366438	1.01165	0.986612	1.03732	1.01 (0.99–1.04)	0.0115829	0.414764
GCST90006921	Anti-polyomavirus 2 IgG seropositivity	pericarditis	Inverse variance weighted	17	0.0195471	0.00919564	0.0335285	0.00152369	0.0375706	1.01974	1.00152	1.03829	1.02 (1.00–1.04)	0.0195471	0.0698509
GCST90006921	Anti-polyomavirus 2 IgG seropositivity	pericarditis	Simple mode	17	0.0266654	0.0218475	0.23995	-0.0161557	0.0694864	1.02702	0.983974	1.07196	1.03 (0.98–1.07)	0.0266654	0.319738
GCST90006921	Anti-polyomavirus 2 IgG seropositivity	pericarditis	Weighted mode	17	-0.00237994	0.0191237	0.902509	-0.0398623	0.0351024	0.997623	0.960922	1.03573	1.00 (0.96–1.04)	-0.00237994	0.902509
GCST90006922	Polyomavirus 2 JC VP1 antibody levels	pericarditis	MR Egger	44	0.0192739	0.0809686	0.813007	-0.139425	0.177972	1.01946	0.869859	1.19479	1.02 (0.87–1.19)	0.0192739	0.840209
GCST90006922	Polyomavirus 2 JC VP1 antibody levels	pericarditis	Weighted median	44	0.100554	0.0457966	0.0281154	0.010793	0.190316	1.10578	1.01085	1.20963	1.11 (1.01–1.21)	0.100554	0.0780984
GCST90006922	Polyomavirus 2 JC VP1 antibody levels	pericarditis	Inverse variance weighted	44	0.0926732	0.0336114	0.00582999	0.0267948	0.158552	1.0971	1.02716	1.17181	1.10 (1.03–1.17)	0.0926732	0.0238102
GCST90006922	Polyomavirus 2 JC VP1 antibody levels	pericarditis	Simple mode	44	0.022692	0.111866	0.840209	-0.196565	0.241949	1.02295	0.821548	1.27373	1.02 (0.82–1.27)	0.022692	0.840209
GCST90006922	Polyomavirus 2 JC VP1 antibody levels	pericarditis	Weighted mode	44	0.11969	0.0947694	0.213409	-0.0660579	0.305438	1.12715	0.936077	1.35722	1.13 (0.94–1.36)	0.11969	0.32016
GCST90006929	Varicella zoster virus glycoproteins E and I antibody levels	pericarditis	MR Egger	63	0.150884	0.0944724	0.115407	-0.0342822	0.33605	1.16286	0.966299	1.39941	1.16 (0.97–1.40)	0.150884	0.221936
GCST90006929	Varicella zoster virus glycoproteins E and I antibody levels	pericarditis	Weighted median	63	0.0791755	0.0483746	0.10169	-0.0156388	0.17399	1.08239	0.984483	1.19004	1.08 (0.98–1.19)	0.0791755	0.211854
GCST90006929	Varicella zoster virus glycoproteins E and I antibody levels	pericarditis	Inverse variance weighted	63	0.0748715	0.0363146	0.0392316	0.003695	0.146048	1.07775	1.0037	1.15725	1.08 (1.00–1.16)	0.0748715	0.0980789
GCST90006929	Varicella zoster virus glycoproteins E and I antibody levels	pericarditis	Simple mode	63	0.103523	0.120876	0.395055	-0.133395	0.34044	1.10907	0.875119	1.40557	1.11 (0.88–1.41)	0.103523	0.519809
GCST90006929	Varicella zoster virus glycoproteins E and I antibody levels	pericarditis	Weighted mode	63	0.0775815	0.104103	0.458946	-0.126461	0.281624	1.08067	0.881208	1.32528	1.08 (0.88–1.33)	0.0775815	0.573682
GCST90006899	Epstein-Barr virus EBNA-1 antibody levels	pericarditis	MR Egger	100	-0.0175554	0.0456651	0.701486	-0.107059	0.0719481	0.982598	0.898473	1.0746	0.98 (0.90–1.07)	-0.0175554	0.797143
GCST90006899	Epstein-Barr virus EBNA-1 antibody levels	pericarditis	Weighted median	100	-0.11503	0.0325806	0.00041456	-0.178888	-0.0511723	0.891339	0.836199	0.950115	0.89 (0.84–0.95)	-0.11503	0.002591
GCST90006899	Epstein-Barr virus EBNA-1 antibody levels	pericarditis	Inverse variance weighted	100	-0.0863595	0.020426	2.35858e-05	-0.126394	-0.0463246	0.917264	0.881267	0.954732	0.92 (0.88–0.95)	-0.0863595	0.000294823
GCST90006899	Epstein-Barr virus EBNA-1 antibody levels	pericarditis	Simple mode	100	-0.0564308	0.0841144	0.503858	-0.221295	0.108433	0.945132	0.80148	1.11453	0.95 (0.80–1.11)	-0.0564308	0.599831
GCST90006899	Epstein-Barr virus EBNA-1 antibody levels	pericarditis	Weighted mode	100	-0.152554	0.0550445	0.00666685	-0.260441	-0.0446669	0.858512	0.770711	0.956316	0.86 (0.77–0.96)	-0.152554	0.0238102
GCST90006900	Epstein-Barr virus VCA p18 antibody levels	pericarditis	MR Egger	73	-0.0871349	0.0700623	0.217709	-0.224457	0.0501872	0.916553	0.79895	1.05147	0.92 (0.80–1.05)	-0.0871349	0.32016
GCST90006900	Epstein-Barr virus VCA p18 antibody levels	pericarditis	Weighted median	73	-0.0735655	0.0490887	0.133971	-0.169779	0.0226484	0.929075	0.843851	1.02291	0.93 (0.84–1.02)	-0.0735655	0.239234
GCST90006900	Epstein-Barr virus VCA p18 antibody levels	pericarditis	Inverse variance weighted	73	-0.0916729	0.0302399	0.00243324	-0.150943	-0.0324027	0.912404	0.859897	0.968117	0.91 (0.86–0.97)	-0.0916729	0.0121662
GCST90006900	Epstein-Barr virus VCA p18 antibody levels	pericarditis	Simple mode	73	-0.13144	0.110244	0.237072	-0.347518	0.0846379	0.876832	0.70644	1.08832	0.88 (0.71–1.09)	-0.13144	0.329266
GCST90006900	Epstein-Barr virus VCA p18 antibody levels	pericarditis	Weighted mode	73	-0.101881	0.0720882	0.161883	-0.243174	0.0394122	0.903137	0.784135	1.0402	0.90 (0.78–1.04)	-0.101881	0.269804
GCST90006921	Anti-polyomavirus 2 IgG seropositivity	Reduced ejection fraction heart failure	MR Egger	46	0.0111467	0.0196706	0.573819	-0.0274076	0.049701	1.01121	0.972965	1.05096	1.01 (0.97–1.05)	0.0111467	0.669519
GCST90006921	Anti-polyomavirus 2 IgG seropositivity	Reduced ejection fraction heart failure	Weighted median	46	0.0167045	0.0106299	0.116075	-0.00413009	0.0375391	1.01684	0.995878	1.03825	1.02 (1.00–1.04)	0.0167045	0.23215
GCST90006921	Anti-polyomavirus 2 IgG seropositivity	Reduced ejection fraction heart failure	Inverse variance weighted	46	0.0211063	0.00722516	0.00348664	0.00694496	0.0352676	1.02133	1.00697	1.0359	1.02 (1.01–1.04)	0.0211063	0.0562065
GCST90006921	Anti-polyomavirus 2 IgG seropositivity	Reduced ejection fraction heart failure	Simple mode	46	-0.00112753	0.0237824	0.962396	-0.0477411	0.045486	0.998873	0.953381	1.04654	1.00 (0.95–1.05)	-0.00112753	0.962396
GCST90006921	Anti-polyomavirus 2 IgG seropositivity	Reduced ejection fraction heart failure	Weighted mode	46	0.00487601	0.0168373	0.773456	-0.0281251	0.0378771	1.00489	0.972267	1.0386	1.00 (0.97–1.04)	0.00487601	0.828703
GCST90006922	Polyomavirus 2 JC VP1 antibody levels	Reduced ejection fraction heart failure	MR Egger	44	0.0452758	0.0361575	0.217431	-0.0255929	0.116145	1.04632	0.974732	1.12316	1.05 (0.97–1.12)	0.0452758	0.348637
GCST90006922	Polyomavirus 2 JC VP1 antibody levels	Reduced ejection fraction heart failure	Weighted median	44	0.0305749	0.0190653	0.108782	-0.0067931	0.0679429	1.03105	0.99323	1.0703	1.03 (0.99–1.07)	0.0305749	0.23215
GCST90006922	Polyomavirus 2 JC VP1 antibody levels	Reduced ejection fraction heart failure	Inverse variance weighted	44	0.0403517	0.0148633	0.00663067	0.0112195	0.0694839	1.04118	1.01128	1.07195	1.04 (1.01–1.07)	0.0403517	0.0562065
GCST90006922	Polyomavirus 2 JC VP1 antibody levels	Reduced ejection fraction heart failure	Simple mode	44	0.0194942	0.0371613	0.602568	-0.0533419	0.0923303	1.01969	0.948056	1.09673	1.02 (0.95–1.10)	0.0194942	0.669519
GCST90006922	Polyomavirus 2 JC VP1 antibody levels	Reduced ejection fraction heart failure	Weighted mode	44	0.0287775	0.032909	0.386727	-0.0357241	0.0932791	1.0292	0.964906	1.09777	1.03 (0.96–1.10)	0.0287775	0.516
GCST90006923	Anti-Merkel cell polyomavirus IgG seropositivity	Reduced ejection fraction heart failure	MR Egger	50	0.0147642	0.017224	0.3956	-0.0189948	0.0485233	1.01487	0.981184	1.04972	1.01 (0.98–1.05)	0.0147642	0.516
GCST90006923	Anti-Merkel cell polyomavirus IgG seropositivity	Reduced ejection fraction heart failure	Weighted median	50	0.0127956	0.0095353	0.179622	-0.00589357	0.0314848	1.01288	0.994124	1.03199	1.01 (0.99–1.03)	0.0127956	0.316979
GCST90006923	Anti-Merkel cell polyomavirus IgG seropositivity	Reduced ejection fraction heart failure	Inverse variance weighted	50	0.0135846	0.00652828	0.0374442	0.000789184	0.02638	1.01368	1.00079	1.02673	1.01 (1.00–1.03)	0.0135846	0.118959
GCST90006923	Anti-Merkel cell polyomavirus IgG seropositivity	Reduced ejection fraction heart failure	Simple mode	50	0.0293405	0.0205086	0.158879	-0.0108563	0.0695373	1.02978	0.989202	1.07201	1.03 (0.99–1.07)	0.0293405	0.297897
GCST90006923	Anti-Merkel cell polyomavirus IgG seropositivity	Reduced ejection fraction heart failure	Weighted mode	50	0.0115906	0.0161346	0.47594	-0.0200332	0.0432145	1.01166	0.980166	1.04416	1.01 (0.98–1.04)	0.0115906	0.594925
GCST90006892	Chlamydia trachomatis tarp-D F2 antibody levels	Reduced ejection fraction heart failure	MR Egger	25	0.0492199	0.0225662	0.0396529	0.00499026	0.0934496	1.05045	1.005	1.09796	1.05 (1.01–1.10)	0.0492199	0.118959
GCST90006892	Chlamydia trachomatis tarp-D F2 antibody levels	Reduced ejection fraction heart failure	Weighted median	25	0.0322333	0.0172375	0.0614901	-0.00155215	0.0660187	1.03276	0.998449	1.06825	1.03 (1.00–1.07)	0.0322333	0.1677
GCST90006892	Chlamydia trachomatis tarp-D F2 antibody levels	Reduced ejection fraction heart failure	Inverse variance weighted	25	0.0302593	0.0114224	0.00807003	0.00787146	0.0526472	1.03072	1.0079	1.05406	1.03 (1.01–1.05)	0.0302593	0.0562065
GCST90006892	Chlamydia trachomatis tarp-D F2 antibody levels	Reduced ejection fraction heart failure	Simple mode	25	0.0188498	0.0344054	0.588838	-0.0485847	0.0862844	1.01903	0.952577	1.09012	1.02 (0.95–1.09)	0.0188498	0.669519
GCST90006892	Chlamydia trachomatis tarp-D F2 antibody levels	Reduced ejection fraction heart failure	Weighted mode	25	0.0606997	0.025908	0.0277564	0.00992009	0.111479	1.06258	1.00997	1.11793	1.06 (1.01–1.12)	0.0606997	0.118956
GCST90006899	Epstein-Barr virus EBNA-1 antibody levels	Reduced ejection fraction heart failure	MR Egger	100	-0.00129034	0.0218023	0.952926	-0.0440228	0.0414421	0.99871	0.956932	1.04231	1.00 (0.96–1.04)	-0.00129034	0.962396
GCST90006899	Epstein-Barr virus EBNA-1 antibody levels	Reduced ejection fraction heart failure	Weighted median	100	-0.0347835	0.0137207	0.0112413	-0.0616761	-0.00789088	0.965814	0.940187	0.99214	0.97 (0.94–0.99)	-0.0347835	0.0562065
GCST90006899	Epstein-Barr virus EBNA-1 antibody levels	Reduced ejection fraction heart failure	Inverse variance weighted	100	-0.0249057	0.00975986	0.0107154	-0.044035	-0.00577633	0.975402	0.95692	0.99424	0.98 (0.96–0.99)	-0.0249057	0.0562065
GCST90006899	Epstein-Barr virus EBNA-1 antibody levels	Reduced ejection fraction heart failure	Simple mode	100	-0.05082	0.0303581	0.0972838	-0.110322	0.00868188	0.95045	0.895546	1.00872	0.95 (0.89–1.01)	-0.05082	0.224501
GCST90006899	Epstein-Barr virus EBNA-1 antibody levels	Reduced ejection fraction heart failure	Weighted mode	100	-0.0375463	0.0176846	0.0362387	-0.0722082	-0.00288441	0.96315	0.930337	0.99712	0.96 (0.93–1.00)	-0.0375463	0.118959
GCST90006902	Anti-human herpes virus 6 IgG seropositivity	Reduced ejection fraction heart failure	MR Egger	17	0.0122942	0.0107279	0.269749	-0.00873249	0.0333209	1.01237	0.991306	1.03388	1.01 (0.99–1.03)	0.0122942	0.404623
GCST90006902	Anti-human herpes virus 6 IgG seropositivity	Reduced ejection fraction heart failure	Weighted median	17	0.0110716	0.00904247	0.220803	-0.00665169	0.0287948	1.01113	0.99337	1.02921	1.01 (0.99–1.03)	0.0110716	0.348637
GCST90006902	Anti-human herpes virus 6 IgG seropositivity	Reduced ejection fraction heart failure	Inverse variance weighted	17	0.0167421	0.00650159	0.0100216	0.00399902	0.0294852	1.01688	1.00401	1.02992	1.02 (1.00–1.03)	0.0167421	0.0562065
GCST90006902	Anti-human herpes virus 6 IgG seropositivity	Reduced ejection fraction heart failure	Simple mode	17	0.0281635	0.0144057	0.0682813	-7.17773e-05	0.0563987	1.02856	0.999928	1.05802	1.03 (1.00–1.06)	0.0281635	0.170703
GCST90006902	Anti-human herpes virus 6 IgG seropositivity	Reduced ejection fraction heart failure	Weighted mode	17	0.0106	0.0111067	0.354091	-0.0111691	0.032369	1.01066	0.988893	1.0329	1.01 (0.99–1.03)	0.0106	0.505844
GCST90006916	Helicobacter pylori VacA antibody levels	atrial fibrillation	MR Egger	21	0.0226087	0.0102961	0.0407207	0.00242829	0.0427892	1.02287	1.00243	1.04372	1.02 (1.00–1.04)	0.0226087	0.10174
GCST90006916	Helicobacter pylori VacA antibody levels	atrial fibrillation	Weighted median	21	0.0172878	0.00696486	0.0130593	0.00363668	0.0309389	1.01744	1.00364	1.03142	1.02 (1.00–1.03)	0.0172878	0.0914153
GCST90006916	Helicobacter pylori VacA antibody levels	atrial fibrillation	Inverse variance weighted	21	0.0139441	0.00487248	0.00421244	0.004394	0.0234941	1.01404	1.0044	1.02377	1.01 (1.00–1.02)	0.0139441	0.045868
GCST90006916	Helicobacter pylori VacA antibody levels	atrial fibrillation	Simple mode	21	0.0212528	0.0126704	0.109033	-0.00358116	0.0460868	1.02148	0.996425	1.04717	1.02 (1.00–1.05)	0.0212528	0.176105
GCST90006916	Helicobacter pylori VacA antibody levels	atrial fibrillation	Weighted mode	21	0.0215054	0.0128543	0.109896	-0.00368908	0.0466998	1.02174	0.996318	1.04781	1.02 (1.00–1.05)	0.0215054	0.176105
GCST90006920	Herpes simplex virus 2 mgG-1 antibody levels	atrial fibrillation	MR Egger	24	-0.0147461	0.011249	0.203419	-0.0367942	0.00730201	0.985362	0.963874	1.00733	0.99 (0.96–1.01)	-0.0147461	0.296653
GCST90006920	Herpes simplex virus 2 mgG-1 antibody levels	atrial fibrillation	Weighted median	24	-0.0209436	0.00603953	0.000524828	-0.0327811	-0.00910613	0.979274	0.96775	0.990935	0.98 (0.97–0.99)	-0.0209436	0.018369
GCST90006920	Herpes simplex virus 2 mgG-1 antibody levels	atrial fibrillation	Inverse variance weighted	24	-0.0165839	0.0051523	0.0012876	-0.0266824	-0.00648535	0.983553	0.97367	0.993536	0.98 (0.97–0.99)	-0.0165839	0.022533
GCST90006920	Herpes simplex virus 2 mgG-1 antibody levels	atrial fibrillation	Simple mode	24	-0.0301437	0.0126912	0.0262604	-0.0550185	-0.00526891	0.970306	0.946468	0.994745	0.97 (0.95–1.00)	-0.0301437	0.10174
GCST90006920	Herpes simplex virus 2 mgG-1 antibody levels	atrial fibrillation	Weighted mode	24	-0.0288951	0.0130576	0.0371045	-0.054488	-0.00330222	0.971518	0.94697	0.996703	0.97 (0.95–1.00)	-0.0288951	0.10174
GCST90006925	Anti-Toxoplasma gondii IgG seropositivity	atrial fibrillation	MR Egger	21	0.00125915	0.0101031	0.902125	-0.0185429	0.0210612	1.00126	0.981628	1.02128	0.98 (0.98–1.02)	0.00125915	0.902125
GCST90006925	Anti-Toxoplasma gondii IgG seropositivity	atrial fibrillation	Weighted median	21	0.0132939	0.00687574	0.0531802	-0.000182516	0.0267704	1.01338	0.999818	1.02713	1.01 (1.00–1.03)	0.0132939	0.109489
GCST90006925	Anti-Toxoplasma gondii IgG seropositivity	atrial fibrillation	Inverse variance weighted	21	0.0102075	0.00503948	0.0428151	0.00033013	0.0200849	1.01026	1.00033	1.02029	1.01 (1.00–1.02)	0.0102075	0.10174
GCST90006925	Anti-Toxoplasma gondii IgG seropositivity	atrial fibrillation	Simple mode	21	0.0139325	0.0134218	0.311632	-0.0123741	0.0402392	1.01403	0.987702	1.04106	1.01 (0.99–1.04)	0.0139325	0.36357
GCST90006925	Anti-Toxoplasma gondii IgG seropositivity	atrial fibrillation	Weighted mode	21	0.0139325	0.0133576	0.309375	-0.0122484	0.0401135	1.01403	0.987826	1.04093	1.01 (0.99–1.04)	0.0139325	0.36357
GCST90006926	Toxoplasma gondii p22 antibody levels	atrial fibrillation	MR Egger	39	-0.0162409	0.0072787	0.0318054	-0.0305071	-0.0019746	0.98389	0.969954	0.998027	0.98 (0.97–1.00)	-0.0162409	0.10174
GCST90006926	Toxoplasma gondii p22 antibody levels	atrial fibrillation	Weighted median	39	-0.00994755	0.00499691	0.0465096	-0.0197415	-0.000153598	0.990102	0.980452	0.999846	0.99 (0.98–1.00)	-0.00994755	0.10174
GCST90006926	Toxoplasma gondii p22 antibody levels	atrial fibrillation	Inverse variance weighted	39	-0.00798192	0.00397627	0.0447084	-0.0157754	-0.000188427	0.99205	0.984348	0.999812	0.99 (0.98–1.00)	-0.00798192	0.10174
GCST90006926	Toxoplasma gondii p22 antibody levels	atrial fibrillation	Simple mode	39	-0.0205395	0.011998	0.0950635	-0.0440556	0.00297651	0.97967	0.956901	1.00298	0.98 (0.96–1.00)	-0.0205395	0.175117
GCST90006926	Toxoplasma gondii p22 antibody levels	atrial fibrillation	Weighted mode	39	-0.0225895	0.0116276	0.0594832	-0.0453797	0.000200583	0.977664	0.955635	1.0002	0.98 (0.96–1.00)	-0.0225895	0.115662
GCST90006894	Cytomegalovirus pp28 antibody levels	atrial fibrillation	MR Egger	19	0.0190177	0.0355285	0.59939	-0.0506183	0.0886536	1.0192	0.950641	1.0927	1.02 (0.95–1.09)	0.0190177	0.655583
GCST90006894	Cytomegalovirus pp28 antibody levels	atrial fibrillation	Weighted median	19	-0.0147971	0.012379	0.231954	-0.0390599	0.00946569	0.985312	0.961693	1.00951	0.99 (0.96–1.01)	-0.0147971	0.30929
GCST90006894	Cytomegalovirus pp28 antibody levels	atrial fibrillation	Inverse variance weighted	19	-0.0300586	0.0144923	0.038069	-0.0584634	-0.00165373	0.970389	0.943213	0.998348	0.97 (0.94–1.00)	-0.0300586	0.10174
GCST90006894	Cytomegalovirus pp28 antibody levels	atrial fibrillation	Simple mode	19	-0.00607455	0.019135	0.754549	-0.0435791	0.03143	0.993944	0.957357	1.03193	0.99 (0.96–1.03)	-0.00607455	0.776742
GCST90006894	Cytomegalovirus pp28 antibody levels	atrial fibrillation	Weighted mode	19	-0.00751785	0.0196411	0.706379	-0.0460143	0.0309786	0.99251	0.955028	1.03146	0.99 (0.96–1.03)	-0.00751785	0.74919
GCST90006902	Anti-human herpes virus 6 IgG seropositivity	atrial fibrillation	MR Egger	16	0.00791649	0.00679823	0.263685	-0.00540805	0.021241	1.00795	0.994607	1.02147	1.01 (0.99–1.02)	0.00791649	0.329606
GCST90006902	Anti-human herpes virus 6 IgG seropositivity	atrial fibrillation	Weighted median	16	0.01021	0.0046466	0.0279986	0.00110267	0.0193173	1.01026	1.0011	1.01951	1.01 (1.00–1.02)	0.01021	0.10174
GCST90006902	Anti-human herpes virus 6 IgG seropositivity	atrial fibrillation	Inverse variance weighted	16	0.0105635	0.0037838	0.00524206	0.00314725	0.0179798	1.01062	1.00315	1.01814	1.01 (1.00–1.02)	0.0105635	0.045868
GCST90006902	Anti-human herpes virus 6 IgG seropositivity	atrial fibrillation	Simple mode	16	0.0106519	0.00636649	0.115026	-0.00182645	0.0231302	1.01071	0.998175	1.0234	1.01 (1.00–1.02)	0.0106519	0.176105
GCST90006902	Anti-human herpes virus 6 IgG seropositivity	atrial fibrillation	Weighted mode	16	0.010448	0.00625771	0.115726	-0.00181714	0.0227131	1.0105	0.998185	1.02297	1.01 (1.00–1.02)	0.010448	0.176105
GCST90006908	Anti-human herpes virus 7 IgG seropositivity	atrial fibrillation	MR Egger	20	-0.00790591	0.0064858	0.238595	-0.0206181	0.00480626	0.992125	0.979593	1.00482	0.99 (0.98–1.00)	-0.00790591	0.30929
GCST90006908	Anti-human herpes virus 7 IgG seropositivity	atrial fibrillation	Weighted median	20	-0.00667634	0.00317619	0.0355536	-0.0129017	-0.000451008	0.993346	0.987181	0.999549	0.99 (0.99–1.00)	-0.00667634	0.10174
GCST90006908	Anti-human herpes virus 7 IgG seropositivity	atrial fibrillation	Inverse variance weighted	20	-0.00664739	0.0028314	0.0188877	-0.0121969	-0.00109784	0.993375	0.987877	0.998903	0.99 (0.99–1.00)	-0.00664739	0.10174
GCST90006908	Anti-human herpes virus 7 IgG seropositivity	atrial fibrillation	Simple mode	20	-0.00397436	0.00491471	0.428717	-0.0136072	0.00565847	0.996034	0.986485	1.00567	0.99 (0.99–1.01)	-0.00397436	0.484035
GCST90006908	Anti-human herpes virus 7 IgG seropositivity	atrial fibrillation	Weighted mode	20	-0.00595565	0.00488775	0.237955	-0.0155356	0.00362435	0.994062	0.984584	1.00363	0.99 (0.98–1.00)	-0.00595565	0.30929
GCST90006912	Helicobacter pylori Catalase antibody levels	heart block	MR Egger	19	-0.00573949	0.0378596	0.881287	-0.0799443	0.0684653	0.994277	0.923168	1.07086	0.99 (0.92–1.07)	-0.00573949	-0.00573949
GCST90006912	Helicobacter pylori Catalase antibody levels	heart block	Weighted median	19	0.0430759	0.0251621	0.086908	-0.00624173	0.0923935	1.04402	0.993778	1.0968	1.04 (0.99–1.10)	0.0430759	0.0430759
GCST90006912	Helicobacter pylori Catalase antibody levels	heart block	Inverse variance weighted	19	0.0381015	0.0173637	0.0282123	0.00406869	0.0721343	1.03884	1.00408	1.0748	1.04 (1.00–1.07)	0.0381015	0.0381015
GCST90006912	Helicobacter pylori Catalase antibody levels	heart block	Simple mode	19	0.06699	0.0487119	0.185937	-0.0284853	0.162465	1.06928	0.971917	1.17641	1.07 (0.97–1.18)	0.06699	0.06699
GCST90006912	Helicobacter pylori Catalase antibody levels	heart block	Weighted mode	19	0.0650335	0.0484561	0.196245	-0.0299405	0.160007	1.06719	0.970503	1.17352	1.07 (0.97–1.17)	0.0650335	0.0650335
GCST90006929	Varicella zoster virus glycoproteins E and I antibody levels	heart block	MR Egger	63	0.0188663	0.0517877	0.716894	-0.0826376	0.12037	1.01905	0.920685	1.12791	1.02 (0.92–1.13)	0.0188663	0.0188663
GCST90006929	Varicella zoster virus glycoproteins E and I antibody levels	heart block	Weighted median	63	-0.0295596	0.0289624	0.307435	-0.086326	0.0272068	0.970873	0.917295	1.02758	0.97 (0.92–1.03)	-0.0295596	-0.0295596
GCST90006929	Varicella zoster virus glycoproteins E and I antibody levels	heart block	Inverse variance weighted	63	-0.0429312	0.019958	0.0314703	-0.0820489	-0.00381347	0.957977	0.921227	0.996194	0.96 (0.92–1.00)	-0.0429312	-0.0429312
GCST90006929	Varicella zoster virus glycoproteins E and I antibody levels	heart block	Simple mode	63	-0.0215403	0.0638448	0.736966	-0.146676	0.103595	0.97869	0.863574	1.10915	0.98 (0.86–1.11)	-0.0215403	-0.0215403
GCST90006929	Varicella zoster virus glycoproteins E and I antibody levels	heart block	Weighted mode	63	-0.0192074	0.0599669	0.749818	-0.136743	0.0983278	0.980976	0.872195	1.10332	0.98 (0.87–1.10)	-0.0192074	-0.0192074

## Sheet: Table S2
Table S4 pleiotropy analysis of the association between identified antibody-mediated immune responses on heart disease
GWAS id	Exposure	Outcome	egger_intercept	se	pval	FDR
GCST90006895	Cytomegalovirus pp52 antibody levels	aortic aneurysm	-0.00631396	0.00542328	0.254902	0.484461
GCST90006906	Human herpes virus 6 IE1B antibody levels	aortic aneurysm	-0.00547225	0.00772675	0.484461	0.484461
GCST90006885	BK polyomavirus VP1 antibody levels	aortic stenosis	-0.0165328	0.0222998	0.46486	0.697291
GCST90006899	Epstein-Barr virus EBNA-1 antibody levels	aortic stenosis	0.0114504	0.0117842	0.333628	0.697291
GCST90006907	Human herpes virus 6 p101k antibody levels	aortic stenosis	0.00635085	0.0257272	0.807537	0.807537
GCST90006916	Helicobacter pylori VacA antibody levels	atrial fibrillation	-0.00304533	0.00318788	0.351431	0.615005
GCST90006920	Herpes simplex virus 2 mgG-1 antibody levels	atrial fibrillation	-0.000622957	0.00336985	0.855031	0.855031
GCST90006925	Anti-Toxoplasma gondii IgG seropositivity	atrial fibrillation	0.00303147	0.00296754	0.319828	0.615005
GCST90006926	Toxoplasma gondii p22 antibody levels	atrial fibrillation	0.00420654	0.00311911	0.185651	0.615005
GCST90006894	Cytomegalovirus pp28 antibody levels	atrial fibrillation	-0.00730913	0.00486262	0.151156	0.615005
GCST90006902	Anti-human herpes virus 6 IgG seropositivity	atrial fibrillation	0.00174228	0.00367175	0.642453	0.855031
GCST90006908	Anti-human herpes virus 7 IgG seropositivity	atrial fibrillation	0.00109426	0.0050419	0.830624	0.855031
GCST90006921	Anti-polyomavirus 2 IgG seropositivity	coronary heart disease	-0.00805188	0.00657895	0.227509	0.963333
GCST90006922	Polyomavirus 2 JC VP1 antibody levels	coronary heart disease	0.00330432	0.00708347	0.64328	0.963333
GCST90006923	Anti-Merkel cell polyomavirus IgG seropositivity	coronary heart disease	-0.000936448	0.00723414	0.897544	0.963333
GCST90006924	Merkel cell polyomavirus VP1 antibody levels	coronary heart disease	-0.000461669	0.00769633	0.952452	0.963333
GCST90006902	Anti-human herpes virus 6 IgG seropositivity	coronary heart disease	-0.000390461	0.00835292	0.963333	0.963333
GCST90006918	Herpes simplex virus 1 mgG-1 antibody levels	dilated cardiomyopathy	-0.00489365	0.0302212	0.872381	0.966124
GCST90006926	Toxoplasma gondii p22 antibody levels	dilated cardiomyopathy	0.00359577	0.0234067	0.878817	0.966124
GCST90006928	Anti-varicella zoster virus IgG seropositivity	dilated cardiomyopathy	-0.00128217	0.0297209	0.966124	0.966124
GCST90006885	BK polyomavirus VP1 antibody levels	dilated cardiomyopathy	-0.00657022	0.0219477	0.767244	0.966124
GCST90006912	Helicobacter pylori Catalase antibody levels	heart block	0.0123669	0.00950832	0.210737	0.210737
GCST90006929	Varicella zoster virus glycoproteins E and I antibody levels	heart block	-0.00833007	0.00644157	0.200827	0.210737
GCST90006928	Anti-varicella zoster virus IgG seropositivity	hypertrophic cardiomyopathy	0.0186994	0.058829	0.754702	0.754702
GCST90006921	Anti-polyomavirus 2 IgG seropositivity	Infective endocarditis	-0.00277684	0.0116781	0.813154	0.813154
GCST90006928	Anti-varicella zoster virus IgG seropositivity	Infective endocarditis	0.0218501	0.014842	0.152126	0.353752
GCST90006929	Varicella zoster virus glycoproteins E and I antibody levels	Infective endocarditis	0.0159567	0.0116792	0.176876	0.353752
GCST90006897	Anti-Epstein-Barr virus IgG seropositivity	Infective endocarditis	-0.00617157	0.0136187	0.657898	0.813154
GCST90006921	Anti-polyomavirus 2 IgG seropositivity	myocarditis	0.0253359	0.0829585	0.761817	0.761817
GCST90006923	Anti-Merkel cell polyomavirus IgG seropositivity	myocarditis	0.109099	0.0728383	0.142663	0.285326
GCST90006924	Merkel cell polyomavirus VP1 antibody levels	myocarditis	-0.0305216	0.0812515	0.709327	0.761817
GCST90006929	Varicella zoster virus glycoproteins E and I antibody levels	myocarditis	-0.144935	0.0650232	0.0306345	0.183807
GCST90006899	Epstein-Barr virus EBNA-1 antibody levels	myocarditis	0.0398424	0.0534986	0.458757	0.688136
GCST90006900	Epstein-Barr virus VCA p18 antibody levels	myocarditis	0.106277	0.0612907	0.0879728	0.263918
GCST90006921	Anti-polyomavirus 2 IgG seropositivity	pericarditis	0.0272213	0.0108975	0.0163025	0.0815126
GCST90006922	Polyomavirus 2 JC VP1 antibody levels	pericarditis	0.0118923	0.0119347	0.324742	0.483384
GCST90006929	Varicella zoster virus glycoproteins E and I antibody levels	pericarditis	-0.0102247	0.0117276	0.386707	0.483384
GCST90006899	Epstein-Barr virus EBNA-1 antibody levels	pericarditis	-0.0117263	0.00696074	0.0952414	0.238103
GCST90006900	Epstein-Barr virus VCA p18 antibody levels	pericarditis	-0.000600368	0.00836125	0.94296	0.94296
GCST90006921	Anti-polyomavirus 2 IgG seropositivity	Reduced ejection fraction heart failure	0.0024673	0.00452678	0.588474	0.914709
GCST90006922	Polyomavirus 2 JC VP1 antibody levels	Reduced ejection fraction heart failure	-0.000798968	0.00533547	0.881681	0.941311
GCST90006923	Anti-Merkel cell polyomavirus IgG seropositivity	Reduced ejection fraction heart failure	-0.000322588	0.00435879	0.941311	0.941311
GCST90006892	Chlamydia trachomatis tarp-D F2 antibody levels	Reduced ejection fraction heart failure	-0.0058967	0.00605257	0.340069	0.914709
GCST90006899	Epstein-Barr virus EBNA-1 antibody levels	Reduced ejection fraction heart failure	-0.00402884	0.00332798	0.228962	0.914709
GCST90006902	Anti-human herpes virus 6 IgG seropositivity	Reduced ejection fraction heart failure	0.00312535	0.00599592	0.609806	0.914709

## Sheet: Table S3
Table S4 pleiotropy analysis of the association between identified antibody-mediated immune responses on heart disease
GWAS id	exposure	outcome	method	Q	Q_df	Q_pval	FDR
GCST90006895	Cytomegalovirus pp52 antibody levels	aortic aneurysm	MR Egger	26.8698	26	0.416184	0.671414
GCST90006895	Cytomegalovirus pp52 antibody levels	aortic aneurysm	Inverse variance weighted	28.2706	27	0.397124	0.671414
GCST90006906	Human herpes virus 6 IE1B antibody levels	aortic aneurysm	MR Egger	25.5712	29	0.648302	0.671414
GCST90006906	Human herpes virus 6 IE1B antibody levels	aortic aneurysm	Inverse variance weighted	26.0727	30	0.671414	0.671414
GCST90006885	BK polyomavirus VP1 antibody levels	aortic stenosis	MR Egger	32.4308	27	0.216506	0.64193
GCST90006885	BK polyomavirus VP1 antibody levels	aortic stenosis	Inverse variance weighted	33.091	28	0.232411	0.64193
GCST90006899	Epstein-Barr virus EBNA-1 antibody levels	aortic stenosis	MR Egger	91.4072	97	0.641102	0.64193
GCST90006899	Epstein-Barr virus EBNA-1 antibody levels	aortic stenosis	Inverse variance weighted	92.3514	98	0.64193	0.64193
GCST90006907	Human herpes virus 6 p101k antibody levels	aortic stenosis	MR Egger	21.2137	20	0.384654	0.64193
GCST90006907	Human herpes virus 6 p101k antibody levels	aortic stenosis	Inverse variance weighted	21.2783	21	0.442065	0.64193
GCST90006916	Helicobacter pylori VacA antibody levels	atrial fibrillation	MR Egger	13.6238	19	0.805165	0.805165
GCST90006916	Helicobacter pylori VacA antibody levels	atrial fibrillation	Inverse variance weighted	14.5363	20	0.802295	0.805165
GCST90006920	Herpes simplex virus 2 mgG-1 antibody levels	atrial fibrillation	MR Egger	35.4391	22	0.0348402	0.0812403
GCST90006920	Herpes simplex virus 2 mgG-1 antibody levels	atrial fibrillation	Inverse variance weighted	35.4941	23	0.046423	0.0812403
GCST90006925	Anti-Toxoplasma gondii IgG seropositivity	atrial fibrillation	MR Egger	19.8829	19	0.401656	0.468599
GCST90006925	Anti-Toxoplasma gondii IgG seropositivity	atrial fibrillation	Inverse variance weighted	20.9749	20	0.39861	0.468599
GCST90006926	Toxoplasma gondii p22 antibody levels	atrial fibrillation	MR Egger	56.0377	37	0.0231458	0.0810101
GCST90006926	Toxoplasma gondii p22 antibody levels	atrial fibrillation	Inverse variance weighted	58.7923	38	0.0167952	0.0783774
GCST90006894	Cytomegalovirus pp28 antibody levels	atrial fibrillation	MR Egger	41.6923	17	0.0007428	0.0051996
GCST90006894	Cytomegalovirus pp28 antibody levels	atrial fibrillation	Inverse variance weighted	47.2334	18	0.000195557	0.0027378
GCST90006902	Anti-human herpes virus 6 IgG seropositivity	atrial fibrillation	MR Egger	20.2894	14	0.121278	0.188655
GCST90006902	Anti-human herpes virus 6 IgG seropositivity	atrial fibrillation	Inverse variance weighted	20.6157	15	0.149564	0.209389
GCST90006908	Anti-human herpes virus 7 IgG seropositivity	atrial fibrillation	MR Egger	30.606	18	0.031955	0.0812403
GCST90006908	Anti-human herpes virus 7 IgG seropositivity	atrial fibrillation	Inverse variance weighted	30.6861	19	0.0436902	0.0812403
GCST90006921	Anti-polyomavirus 2 IgG seropositivity	coronary heart disease	MR Egger	52.9791	44	0.166304	0.213541
GCST90006921	Anti-polyomavirus 2 IgG seropositivity	coronary heart disease	Inverse variance weighted	54.7827	45	0.1506	0.213541
GCST90006922	Polyomavirus 2 JC VP1 antibody levels	coronary heart disease	MR Egger	51.4191	42	0.151236	0.213541
GCST90006922	Polyomavirus 2 JC VP1 antibody levels	coronary heart disease	Inverse variance weighted	51.6855	43	0.170833	0.213541
GCST90006923	Anti-Merkel cell polyomavirus IgG seropositivity	coronary heart disease	MR Egger	70.9547	48	0.0172682	0.108442
GCST90006923	Anti-Merkel cell polyomavirus IgG seropositivity	coronary heart disease	Inverse variance weighted	70.9795	49	0.0216883	0.108442
GCST90006924	Merkel cell polyomavirus VP1 antibody levels	coronary heart disease	MR Egger	55.3929	42	0.0806447	0.213541
GCST90006924	Merkel cell polyomavirus VP1 antibody levels	coronary heart disease	Inverse variance weighted	55.3976	43	0.097346	0.213541
GCST90006902	Anti-human herpes virus 6 IgG seropositivity	coronary heart disease	MR Egger	10.8424	15	0.763683	0.818974
GCST90006902	Anti-human herpes virus 6 IgG seropositivity	coronary heart disease	Inverse variance weighted	10.8446	16	0.818974	0.818974
GCST90006918	Herpes simplex virus 1 mgG-1 antibody levels	dilated cardiomyopathy	MR Egger	31.4402	32	0.494738	0.946236
GCST90006918	Herpes simplex virus 1 mgG-1 antibody levels	dilated cardiomyopathy	Inverse variance weighted	31.4664	33	0.543509	0.946236
GCST90006926	Toxoplasma gondii p22 antibody levels	dilated cardiomyopathy	MR Egger	28.5072	34	0.733582	0.946236
GCST90006926	Toxoplasma gondii p22 antibody levels	dilated cardiomyopathy	Inverse variance weighted	28.5308	35	0.772068	0.946236
GCST90006928	Anti-varicella zoster virus IgG seropositivity	dilated cardiomyopathy	MR Egger	8.80126	16	0.921372	0.946236
GCST90006928	Anti-varicella zoster virus IgG seropositivity	dilated cardiomyopathy	Inverse variance weighted	8.80312	17	0.946236	0.946236
GCST90006885	BK polyomavirus VP1 antibody levels	dilated cardiomyopathy	MR Egger	25.5764	24	0.375002	0.946236
GCST90006885	BK polyomavirus VP1 antibody levels	dilated cardiomyopathy	Inverse variance weighted	25.6719	25	0.425269	0.946236
GCST90006912	Helicobacter pylori Catalase antibody levels	heart block	MR Egger	16.5703	17	0.483824	0.586536
GCST90006912	Helicobacter pylori Catalase antibody levels	heart block	Inverse variance weighted	18.262	18	0.438523	0.586536
GCST90006929	Varicella zoster virus glycoproteins E and I antibody levels	heart block	MR Egger	57.9668	61	0.586536	0.586536
GCST90006929	Varicella zoster virus glycoproteins E and I antibody levels	heart block	Inverse variance weighted	59.6391	62	0.561455	0.586536
GCST90006928	Anti-varicella zoster virus IgG seropositivity	hypertrophic cardiomyopathy	MR Egger	19.9128	16	0.224175	0.272264
GCST90006928	Anti-varicella zoster virus IgG seropositivity	hypertrophic cardiomyopathy	Inverse variance weighted	20.0385	17	0.272264	0.272264
GCST90006921	Anti-polyomavirus 2 IgG seropositivity	Infective endocarditis	MR Egger	37.4279	44	0.74755	0.967432
GCST90006921	Anti-polyomavirus 2 IgG seropositivity	Infective endocarditis	Inverse variance weighted	37.4844	45	0.779293	0.967432
GCST90006928	Anti-varicella zoster virus IgG seropositivity	Infective endocarditis	MR Egger	15.8892	28	0.967432	0.967432
GCST90006928	Anti-varicella zoster virus IgG seropositivity	Infective endocarditis	Inverse variance weighted	18.0565	29	0.943114	0.967432
GCST90006929	Varicella zoster virus glycoproteins E and I antibody levels	Infective endocarditis	MR Egger	44.7855	61	0.940745	0.967432
GCST90006929	Varicella zoster virus glycoproteins E and I antibody levels	Infective endocarditis	Inverse variance weighted	46.6521	62	0.926564	0.967432
GCST90006897	Anti-Epstein-Barr virus IgG seropositivity	Infective endocarditis	MR Egger	6.90676	13	0.906893	0.967432
GCST90006897	Anti-Epstein-Barr virus IgG seropositivity	Infective endocarditis	Inverse variance weighted	7.11212	14	0.930303	0.967432
GCST90006921	Anti-polyomavirus 2 IgG seropositivity	myocarditis	MR Egger	33.3459	36	0.595479	0.694635
GCST90006921	Anti-polyomavirus 2 IgG seropositivity	myocarditis	Inverse variance weighted	33.4392	37	0.636749	0.694635
GCST90006923	Anti-Merkel cell polyomavirus IgG seropositivity	myocarditis	MR Egger	40.3996	37	0.322497	0.694635
GCST90006923	Anti-Merkel cell polyomavirus IgG seropositivity	myocarditis	Inverse variance weighted	42.8492	38	0.270934	0.694635
GCST90006924	Merkel cell polyomavirus VP1 antibody levels	myocarditis	MR Egger	35.2675	37	0.550422	0.694635
GCST90006924	Merkel cell polyomavirus VP1 antibody levels	myocarditis	Inverse variance weighted	35.4086	38	0.589898	0.694635
GCST90006929	Varicella zoster virus glycoproteins E and I antibody levels	myocarditis	MR Egger	40.3014	47	0.744438	0.744438
GCST90006929	Varicella zoster virus glycoproteins E and I antibody levels	myocarditis	Inverse variance weighted	45.2697	48	0.585386	0.694635
GCST90006899	Epstein-Barr virus EBNA-1 antibody levels	myocarditis	MR Egger	78.5926	75	0.365789	0.694635
GCST90006899	Epstein-Barr virus EBNA-1 antibody levels	myocarditis	Inverse variance weighted	79.1738	76	0.379098	0.694635
GCST90006900	Epstein-Barr virus VCA p18 antibody levels	myocarditis	MR Egger	59.8869	61	0.51631	0.694635
GCST90006900	Epstein-Barr virus VCA p18 antibody levels	myocarditis	Inverse variance weighted	62.8936	62	0.444444	0.694635
GCST90006921	Anti-polyomavirus 2 IgG seropositivity	pericarditis	MR Egger	45.9504	44	0.391349	0.619917
GCST90006921	Anti-polyomavirus 2 IgG seropositivity	pericarditis	Inverse variance weighted	52.4668	45	0.207039	0.595976
GCST90006922	Polyomavirus 2 JC VP1 antibody levels	pericarditis	MR Egger	46.3384	42	0.297988	0.595976
GCST90006922	Polyomavirus 2 JC VP1 antibody levels	pericarditis	Inverse variance weighted	47.4339	43	0.296678	0.595976
GCST90006929	Varicella zoster virus glycoproteins E and I antibody levels	pericarditis	MR Egger	73.7182	61	0.127275	0.595976
GCST90006929	Varicella zoster virus glycoproteins E and I antibody levels	pericarditis	Inverse variance weighted	74.6369	62	0.130353	0.595976
GCST90006899	Epstein-Barr virus EBNA-1 antibody levels	pericarditis	MR Egger	93.1393	98	0.619917	0.619917
GCST90006899	Epstein-Barr virus EBNA-1 antibody levels	pericarditis	Inverse variance weighted	95.9773	99	0.567305	0.619917
GCST90006900	Epstein-Barr virus VCA p18 antibody levels	pericarditis	MR Egger	69.7865	71	0.518488	0.619917
GCST90006900	Epstein-Barr virus VCA p18 antibody levels	pericarditis	Inverse variance weighted	69.7916	72	0.5518	0.619917
GCST90006921	Anti-polyomavirus 2 IgG seropositivity	Reduced ejection fraction heart failure	MR Egger	46.974	44	0.351635	0.758399
GCST90006921	Anti-polyomavirus 2 IgG seropositivity	Reduced ejection fraction heart failure	Inverse variance weighted	47.2912	45	0.379199	0.758399
GCST90006922	Polyomavirus 2 JC VP1 antibody levels	Reduced ejection fraction heart failure	MR Egger	54.7471	42	0.0898164	0.322464
GCST90006922	Polyomavirus 2 JC VP1 antibody levels	Reduced ejection fraction heart failure	Inverse variance weighted	54.7763	43	0.107488	0.322464
GCST90006923	Anti-Merkel cell polyomavirus IgG seropositivity	Reduced ejection fraction heart failure	MR Egger	47.2173	48	0.504838	0.818152
GCST90006923	Anti-Merkel cell polyomavirus IgG seropositivity	Reduced ejection fraction heart failure	Inverse variance weighted	47.2227	49	0.545435	0.818152
GCST90006892	Chlamydia trachomatis tarp-D F2 antibody levels	Reduced ejection fraction heart failure	MR Egger	18.4799	23	0.730964	0.877157
GCST90006892	Chlamydia trachomatis tarp-D F2 antibody levels	Reduced ejection fraction heart failure	Inverse variance weighted	19.4291	24	0.728738	0.877157
GCST90006899	Epstein-Barr virus EBNA-1 antibody levels	Reduced ejection fraction heart failure	MR Egger	132.223	98	0.0121239	0.0727433
GCST90006899	Epstein-Barr virus EBNA-1 antibody levels	Reduced ejection fraction heart failure	Inverse variance weighted	134.201	99	0.0107029	0.0727433
GCST90006902	Anti-human herpes virus 6 IgG seropositivity	Reduced ejection fraction heart failure	MR Egger	8.84345	15	0.885559	0.908596
GCST90006902	Anti-human herpes virus 6 IgG seropositivity	Reduced ejection fraction heart failure	Inverse variance weighted	9.11515	16	0.908596	0.908596

## Sheet: Table S4
Table S6 Single SNP of the association between identified antibody-mediated immune responses on heart disease
GWAS id	outcome	SNP	b	se	p	lo_ci	up_ci	or	or_lci95	or_uci95	beta	FDR
GCST90006895	aortic aneurysm	rs10108359	-0.0710941	0.133608	0.594649	-0.332965	0.190777	0.931374	0.716795	1.21019	-0.0710941	0.92907
GCST90006895	aortic aneurysm	rs112225187	0.162584	0.143303	0.256564	-0.11829	0.443458	1.17655	0.888439	1.55809	0.162584	0.769693
GCST90006895	aortic aneurysm	rs113170392	0.14908	0.0819725	0.0689634	-0.011586	0.309746	1.16077	0.988481	1.36308	0.14908	0.419327
GCST90006895	aortic aneurysm	rs12547295	0.218897	0.109328	0.0452624	0.00461445	0.43318	1.2447	1.00463	1.54215	0.218897	0.419327
GCST90006895	aortic aneurysm	rs12563363	-0.082345	0.12227	0.500648	-0.321994	0.157304	0.920954	0.724703	1.17035	-0.082345	0.901167
GCST90006895	aortic aneurysm	rs12943727	-0.145209	0.112306	0.196019	-0.365328	0.0749105	0.864842	0.693969	1.07779	-0.145209	0.726423
GCST90006895	aortic aneurysm	rs141220786	-0.0687847	0.158993	0.665285	-0.38041	0.242841	0.933528	0.683581	1.27487	-0.0687847	0.92907
GCST90006895	aortic aneurysm	rs141939049	-0.0627495	0.108844	0.564272	-0.276084	0.150585	0.939179	0.758749	1.16251	-0.0627495	0.92907
GCST90006895	aortic aneurysm	rs143552533	0.394769	0.204898	0.0540213	-0.00683016	0.796369	1.48404	0.993193	2.21747	0.394769	0.419327
GCST90006895	aortic aneurysm	rs143776691	-0.0646009	0.127948	0.613629	-0.315379	0.186177	0.937442	0.729513	1.20464	-0.0646009	0.92907
GCST90006895	aortic aneurysm	rs149094175	0.0775729	0.111127	0.485142	-0.140236	0.295382	1.08066	0.869153	1.34364	0.0775729	0.898939
GCST90006895	aortic aneurysm	rs2286944	0.0399185	0.125086	0.74963	-0.205251	0.285088	1.04073	0.814443	1.32988	0.0399185	0.92907
GCST90006895	aortic aneurysm	rs34678308	-0.0161672	0.15027	0.914323	-0.310697	0.278362	0.983963	0.732936	1.32096	-0.0161672	0.92907
GCST90006895	aortic aneurysm	rs4931255	-0.0201832	0.130408	0.877003	-0.275782	0.235416	0.980019	0.758978	1.26543	-0.0201832	0.92907
GCST90006895	aortic aneurysm	rs55957528	-0.0888061	0.116255	0.444933	-0.316666	0.139054	0.915023	0.728574	1.14919	-0.0888061	0.875962
GCST90006895	aortic aneurysm	rs61928953	0.240769	0.13747	0.0798718	-0.0286721	0.51021	1.27223	0.971735	1.66564	0.240769	0.419327
GCST90006895	aortic aneurysm	rs62034476	0.0646263	0.169395	0.702824	-0.267389	0.396641	1.06676	0.765376	1.48682	0.0646263	0.92907
GCST90006895	aortic aneurysm	rs62543881	-0.159174	0.168649	0.345264	-0.489726	0.171379	0.852848	0.612794	1.18694	-0.159174	0.82359
GCST90006895	aortic aneurysm	rs6489695	-0.0213472	0.12571	0.865156	-0.267738	0.225044	0.978879	0.765108	1.25238	-0.0213472	0.92907
GCST90006895	aortic aneurysm	rs696365	0.150949	0.138536	0.275889	-0.120581	0.422479	1.16294	0.886405	1.52574	0.150949	0.777474
GCST90006895	aortic aneurysm	rs7260449	-0.0757971	0.126354	0.548586	-0.32345	0.171856	0.927004	0.723648	1.18751	-0.0757971	0.92907
GCST90006895	aortic aneurysm	rs72815332	0.184592	0.132949	0.165003	-0.0759881	0.445171	1.20273	0.926827	1.56076	0.184592	0.693011
GCST90006895	aortic aneurysm	rs72879262	0.0607607	0.0238419	0.0108194	0.0140305	0.107491	1.06264	1.01413	1.11348	0.0607607	0.187424
GCST90006895	aortic aneurysm	rs7861467	-0.0580446	0.125074	0.642588	-0.303189	0.1871	0.943608	0.738459	1.20575	-0.0580446	0.92907
GCST90006895	aortic aneurysm	rs78683855	0.0678177	0.122042	0.578422	-0.171384	0.30702	1.07017	0.842498	1.35937	0.0678177	0.92907
GCST90006895	aortic aneurysm	rs79351619	0.184695	0.172333	0.28384	-0.153077	0.522467	1.20285	0.858063	1.68618	0.184695	0.777474
GCST90006895	aortic aneurysm	rs9386770	0.213594	0.117214	0.0684161	-0.0161455	0.443334	1.23812	0.983984	1.55789	0.213594	0.419327
GCST90006895	aortic aneurysm	rs9976125	-0.122596	0.133171	0.357265	-0.383612	0.138419	0.884621	0.681396	1.14846	-0.122596	0.82359
GCST90006895	aortic aneurysm	All - Inverse variance weighted	0.0494633	0.017485	0.00467077	0.0151928	0.0837338	1.05071	1.01531	1.08734	0.0494633	0.187424
GCST90006895	aortic aneurysm	All - MR Egger	0.0741646	0.0274209	0.0118999	0.0204197	0.12791	1.07698	1.02063	1.13645	0.0741646	0.187424
GCST90006906	aortic aneurysm	rs112598513	0.138016	0.153855	0.36969	-0.16354	0.439573	1.14799	0.849133	1.55204	0.138016	0.82359
GCST90006906	aortic aneurysm	rs115996658	0.0789178	0.137134	0.564968	-0.189866	0.347701	1.08212	0.82707	1.41581	0.0789178	0.92907
GCST90006906	aortic aneurysm	rs117298027	-0.0422287	0.152416	0.781732	-0.340963	0.256506	0.958651	0.711085	1.29241	-0.0422287	0.92907
GCST90006906	aortic aneurysm	rs117617749	-0.15582	0.155013	0.314795	-0.459645	0.148004	0.855713	0.631508	1.15952	-0.15582	0.813872
GCST90006906	aortic aneurysm	rs117920313	0.15747	0.159321	0.322965	-0.154799	0.46974	1.17055	0.856587	1.59958	0.15747	0.813872
GCST90006906	aortic aneurysm	rs118158289	-0.149441	0.122799	0.223623	-0.390127	0.0912461	0.86119	0.676971	1.09554	-0.149441	0.754353
GCST90006906	aortic aneurysm	rs11851048	-0.119777	0.101826	0.239477	-0.319356	0.0798015	0.887118	0.726617	1.08307	-0.119777	0.754353
GCST90006906	aortic aneurysm	rs13089359	0.0377809	0.15183	0.803487	-0.259805	0.335367	1.0385	0.771202	1.39845	0.0377809	0.92907
GCST90006906	aortic aneurysm	rs140964443	-0.297313	0.162414	0.0671626	-0.615644	0.0210189	0.742812	0.540293	1.02124	-0.297313	0.419327
GCST90006906	aortic aneurysm	rs145182167	-0.0411454	0.219668	0.85142	-0.471695	0.389404	0.95969	0.623944	1.4761	-0.0411454	0.92907
GCST90006906	aortic aneurysm	rs17407753	-0.150208	0.170782	0.379113	-0.484941	0.184524	0.860529	0.615734	1.20265	-0.150208	0.82359
GCST90006906	aortic aneurysm	rs17861862	0.0527867	0.13758	0.701215	-0.21687	0.322443	1.0542	0.805035	1.3805	0.0527867	0.92907
GCST90006906	aortic aneurysm	rs181107803	-0.112885	0.160292	0.481279	-0.427056	0.201287	0.893254	0.652427	1.22298	-0.112885	0.898939
GCST90006906	aortic aneurysm	rs2678518	0.0650842	0.13246	0.623178	-0.194537	0.324705	1.06725	0.823216	1.38362	0.0650842	0.92907
GCST90006906	aortic aneurysm	rs28752523	0.0420296	0.125265	0.737228	-0.20349	0.287549	1.04293	0.815879	1.33316	0.0420296	0.92907
GCST90006906	aortic aneurysm	rs303043	-0.191486	0.143986	0.183553	-0.473699	0.0907263	0.825731	0.622695	1.09497	-0.191486	0.722739
GCST90006906	aortic aneurysm	rs3130248	0.0248276	0.151641	0.869947	-0.27239	0.322045	1.02514	0.761558	1.37995	0.0248276	0.92907
GCST90006906	aortic aneurysm	rs4368651	-0.00994261	0.155822	0.949124	-0.315355	0.295469	0.990107	0.72953	1.34376	-0.00994261	0.949124
GCST90006906	aortic aneurysm	rs439303	-0.215281	0.146324	0.141219	-0.502075	0.0715134	0.806315	0.605273	1.07413	-0.215281	0.635487
GCST90006906	aortic aneurysm	rs478811	0.0760106	0.0958455	0.427747	-0.111847	0.263868	1.07897	0.894181	1.30196	0.0760106	0.874499
GCST90006906	aortic aneurysm	rs5017228	-0.051567	0.157915	0.744009	-0.36108	0.257946	0.94974	0.696923	1.29427	-0.051567	0.92907
GCST90006906	aortic aneurysm	rs56071357	-0.300537	0.114712	0.00879462	-0.525372	-0.0757024	0.74042	0.591335	0.927092	-0.300537	0.187424
GCST90006906	aortic aneurysm	rs60887930	0.0747117	0.175599	0.670496	-0.269462	0.418885	1.07757	0.76379	1.52027	0.0747117	0.92907
GCST90006906	aortic aneurysm	rs6926082	-0.0206782	0.167671	0.901849	-0.349313	0.307956	0.979534	0.705173	1.36064	-0.0206782	0.92907
GCST90006906	aortic aneurysm	rs7099471	0.035053	0.137893	0.799338	-0.235218	0.305324	1.03567	0.790398	1.35706	0.035053	0.92907
GCST90006906	aortic aneurysm	rs73027290	-0.238824	0.149387	0.109889	-0.531622	0.0539744	0.787554	0.587651	1.05546	-0.238824	0.532537
GCST90006906	aortic aneurysm	rs73070657	-0.0215153	0.158672	0.89214	-0.332512	0.289482	0.978714	0.71712	1.33573	-0.0215153	0.92907
GCST90006906	aortic aneurysm	rs7711600	-0.0175162	0.14066	0.900897	-0.29321	0.258177	0.982636	0.745866	1.29457	-0.0175162	0.92907
GCST90006906	aortic aneurysm	rs8100863	-0.265321	0.150533	0.0779776	-0.560367	0.0297239	0.766959	0.571	1.03017	-0.265321	0.419327
GCST90006906	aortic aneurysm	rs9272021	0.125445	0.15906	0.430309	-0.186313	0.437203	1.13365	0.830014	1.54837	0.125445	0.874499
GCST90006906	aortic aneurysm	rs9501587	-0.12771	0.106266	0.22944	-0.335991	0.0805704	0.880108	0.714629	1.08391	-0.12771	0.754353
GCST90006906	aortic aneurysm	All - Inverse variance weighted	-0.0553965	0.0252905	0.0284946	-0.104966	-0.00582714	0.94611	0.900355	0.99419	-0.0553965	0.359032
GCST90006906	aortic aneurysm	All - MR Egger	-0.0162174	0.0608272	0.791653	-0.135439	0.103004	0.983913	0.873333	1.1085	-0.0162174	0.92907
GCST90006885	aortic stenosis	rs10019956	-0.388349	0.464633	0.403257	-1.29903	0.522331	0.678176	0.272797	1.68595	-0.388349	0.838774
GCST90006885	aortic stenosis	rs10082455	0.694869	0.477576	0.145672	-0.241181	1.63092	2.00345	0.785699	5.10857	0.694869	0.735524
GCST90006885	aortic stenosis	rs10154192	0.549677	0.552501	0.31979	-0.533224	1.63258	1.73269	0.58671	5.11705	0.549677	0.804807
GCST90006885	aortic stenosis	rs112690713	0.891892	0.509636	0.0801084	-0.106994	1.89078	2.43974	0.898531	6.62452	0.891892	0.717841
GCST90006885	aortic stenosis	rs12647955	-0.489205	0.507516	0.335085	-1.48394	0.505526	0.613114	0.226743	1.65786	-0.489205	0.829735
GCST90006885	aortic stenosis	rs13044896	1.66906	0.637193	0.00880851	0.420164	2.91796	5.30719	1.52221	18.5035	1.66906	0.343532
GCST90006885	aortic stenosis	rs138806342	1.15075	0.60136	0.0556748	-0.0279195	2.32941	3.16055	0.972467	10.2719	1.15075	0.6611
GCST90006885	aortic stenosis	rs140539516	-0.188653	0.564523	0.738243	-1.29512	0.917813	0.828074	0.273865	2.50381	-0.188653	0.892759
GCST90006885	aortic stenosis	rs1415006	0.880497	0.451535	0.0511752	-0.00451189	1.7655	2.4121	0.995498	5.84452	0.880497	0.6611
GCST90006885	aortic stenosis	rs144502820	-0.605299	0.573969	0.291615	-1.73028	0.519681	0.545911	0.177235	1.68149	-0.605299	0.804807
GCST90006885	aortic stenosis	rs144893441	0.345829	0.500007	0.489159	-0.634185	1.32584	1.41316	0.530368	3.76536	0.345829	0.877112
GCST90006885	aortic stenosis	rs146286779	-0.574771	0.717006	0.422769	-1.9801	0.830562	0.562834	0.138055	2.29461	-0.574771	0.839776
GCST90006885	aortic stenosis	rs147505326	-0.229162	0.662238	0.729311	-1.52715	1.06882	0.7952	0.217154	2.91195	-0.229162	0.892759
GCST90006885	aortic stenosis	rs1781403	0.292039	0.512278	0.568623	-0.712025	1.2961	1.33916	0.49065	3.65503	0.292039	0.887117
GCST90006885	aortic stenosis	rs184354101	-0.586532	0.500474	0.241216	-1.56746	0.394397	0.556253	0.208574	1.48349	-0.586532	0.804807
GCST90006885	aortic stenosis	rs1881404	-0.513125	0.502064	0.306766	-1.49717	0.470919	0.598622	0.223762	1.60147	-0.513125	0.804807
GCST90006885	aortic stenosis	rs200603930	0.779722	0.720778	0.279352	-0.633004	2.19245	2.18086	0.530994	8.95711	0.779722	0.804807
GCST90006885	aortic stenosis	rs2131921	0.839345	0.507495	0.098148	-0.155344	1.83404	2.31485	0.85612	6.25909	0.839345	0.722654
GCST90006885	aortic stenosis	rs28448428	0.197872	0.530561	0.709186	-0.842027	1.23777	1.21881	0.430836	3.44792	0.197872	0.887117
GCST90006885	aortic stenosis	rs35305808	0.363909	0.492675	0.460126	-0.601734	1.32955	1.43894	0.547861	3.77935	0.363909	0.864815
GCST90006885	aortic stenosis	rs4254326	0.702193	0.370032	0.0577419	-0.0230708	1.42746	2.01817	0.977193	4.16808	0.702193	0.6611
GCST90006885	aortic stenosis	rs4427193	-0.210057	0.491338	0.668999	-1.17308	0.752964	0.810538	0.309413	2.12328	-0.210057	0.887117
GCST90006885	aortic stenosis	rs4713570	-0.336759	0.591887	0.569385	-1.49686	0.823341	0.714081	0.223832	2.2781	-0.336759	0.887117
GCST90006885	aortic stenosis	rs492602	0.473358	0.367242	0.197414	-0.246437	1.19315	1.60538	0.781581	3.29746	0.473358	0.769916
GCST90006885	aortic stenosis	rs62258829	-0.214504	0.572699	0.707996	-1.33699	0.907987	0.806942	0.262634	2.47933	-0.214504	0.887117
GCST90006885	aortic stenosis	rs73357256	-0.0531094	0.42507	0.900569	-0.886247	0.780028	0.948276	0.4122	2.18153	-0.0531094	0.96393
GCST90006885	aortic stenosis	rs73544818	0.115109	0.286546	0.687895	-0.44652	0.676739	1.122	0.639851	1.96745	0.115109	0.887117
GCST90006885	aortic stenosis	rs76847784	0.260319	0.56685	0.646064	-0.850708	1.37135	1.29734	0.427112	3.94065	0.260319	0.887117
GCST90006885	aortic stenosis	rs9320558	-0.0967402	0.484463	0.841727	-1.04629	0.852807	0.907792	0.351239	2.34622	-0.0967402	0.942342
GCST90006885	aortic stenosis	All - Inverse variance weighted	0.207796	0.0993819	0.0365383	0.0130077	0.402585	1.23096	1.01309	1.49569	0.207796	0.633331
GCST90006885	aortic stenosis	All - MR Egger	0.335604	0.199391	0.103877	-0.0552022	0.72641	1.39878	0.946294	2.06764	0.335604	0.722654
GCST90006899	aortic stenosis	rs1042136	0.561106	0.252388	0.0262032	0.0664252	1.05579	1.75261	1.06868	2.87424	0.561106	0.620807
GCST90006899	aortic stenosis	rs1061535	-0.366206	0.34733	0.291724	-1.04697	0.31456	0.69336	0.350999	1.36966	-0.366206	0.804807
GCST90006899	aortic stenosis	rs1065406	0.119985	0.276923	0.66481	-0.422783	0.662754	1.12748	0.655221	1.94013	0.119985	0.887117
GCST90006899	aortic stenosis	rs111409650	0.248028	0.467489	0.595728	-0.66825	1.16431	1.2815	0.512605	3.2037	0.248028	0.887117
GCST90006899	aortic stenosis	rs114968045	-0.3215	0.234208	0.169842	-0.780548	0.137547	0.72506	0.458155	1.14746	-0.3215	0.746966
GCST90006899	aortic stenosis	rs115331871	-0.85505	0.93686	0.361413	-2.6913	0.981195	0.425262	0.067793	2.66764	-0.85505	0.838774
GCST90006899	aortic stenosis	rs11538263	-0.630092	0.446521	0.158211	-1.50527	0.24509	0.532543	0.221957	1.27774	-0.630092	0.735524
GCST90006899	aortic stenosis	rs115461385	0.201153	0.388912	0.605003	-0.561115	0.963421	1.22281	0.570573	2.62065	0.201153	0.887117
GCST90006899	aortic stenosis	rs11624561	0.225007	0.449186	0.616427	-0.655398	1.10541	1.25233	0.519236	3.02046	0.225007	0.887117
GCST90006899	aortic stenosis	rs116479312	-0.0307471	0.26452	0.907465	-0.549207	0.487713	0.969721	0.577407	1.62859	-0.0307471	0.96393
GCST90006899	aortic stenosis	rs116519179	-0.187119	0.432707	0.665422	-1.03523	0.660987	0.829345	0.355146	1.9367	-0.187119	0.887117
GCST90006899	aortic stenosis	rs116672184	-0.993467	0.52357	0.057764	-2.01966	0.0327312	0.370291	0.1327	1.03327	-0.993467	0.6611
GCST90006899	aortic stenosis	rs117195053	-0.566131	0.668294	0.396924	-1.87599	0.743726	0.567718	0.153204	2.10376	-0.566131	0.838774
GCST90006899	aortic stenosis	rs117347753	-0.274966	0.516567	0.594521	-1.28744	0.737504	0.759598	0.275977	2.09071	-0.274966	0.887117
GCST90006899	aortic stenosis	rs11759423	0.439587	0.433866	0.310971	-0.41079	1.28997	1.55207	0.663126	3.63266	0.439587	0.804807
GCST90006899	aortic stenosis	rs117671124	-0.424061	0.482242	0.37921	-1.36926	0.521134	0.654384	0.254296	1.68394	-0.424061	0.838774
GCST90006899	aortic stenosis	rs117705227	0.623047	0.608961	0.306246	-0.570517	1.81661	1.8646	0.565233	6.15097	0.623047	0.804807
GCST90006899	aortic stenosis	rs12202667	-0.0282469	0.370415	0.939214	-0.75426	0.697766	0.972148	0.470359	2.00926	-0.0282469	0.96393
GCST90006899	aortic stenosis	rs12204294	0.371528	0.50078	0.458149	-0.610001	1.35306	1.44995	0.54335	3.86923	0.371528	0.864815
GCST90006899	aortic stenosis	rs12214934	-0.171922	0.409328	0.674478	-0.974205	0.630361	0.842045	0.377492	1.87829	-0.171922	0.887117
GCST90006899	aortic stenosis	rs12289470	0.202014	0.408564	0.620989	-0.598771	1.0028	1.22386	0.549486	2.7259	0.202014	0.887117
GCST90006899	aortic stenosis	rs1265094	-0.501899	0.338217	0.137821	-1.1648	0.161007	0.60538	0.311984	1.17469	-0.501899	0.735524
GCST90006899	aortic stenosis	rs1265764	-0.0745843	0.558053	0.893679	-1.16837	1.0192	0.928129	0.310874	2.77098	-0.0745843	0.96393
GCST90006899	aortic stenosis	rs139010734	-0.824591	0.557736	0.139285	-1.91775	0.268572	0.438414	0.146937	1.3081	-0.824591	0.735524
GCST90006899	aortic stenosis	rs147633772	0.0975953	0.289535	0.736059	-0.469892	0.665083	1.10252	0.62507	1.94465	0.0975953	0.892759
GCST90006899	aortic stenosis	rs151719	0.590117	0.341218	0.0837301	-0.0786707	1.2589	1.8042	0.924344	3.52156	0.590117	0.717841
GCST90006899	aortic stenosis	rs171329	0.263723	0.374493	0.4813	-0.470284	0.99773	1.30177	0.624825	2.71212	0.263723	0.877112
GCST90006899	aortic stenosis	rs17388591	0.306133	0.503182	0.542925	-0.680103	1.29237	1.35816	0.506565	3.6414	0.306133	0.887117
GCST90006899	aortic stenosis	rs176248	0.22689	0.346579	0.51269	-0.452405	0.906184	1.25469	0.636097	2.47486	0.22689	0.887117
GCST90006899	aortic stenosis	rs1794269	-0.0377444	0.271608	0.889476	-0.570095	0.494606	0.962959	0.565472	1.63985	-0.0377444	0.96393
GCST90006899	aortic stenosis	rs185692895	0.0206239	0.768156	0.97858	-1.48496	1.52621	1.02084	0.226511	4.60071	0.0206239	0.988674
GCST90006899	aortic stenosis	rs188471060	0.425814	0.558881	0.446116	-0.669592	1.52122	1.53084	0.511917	4.57781	0.425814	0.864815
GCST90006899	aortic stenosis	rs190341549	0.35701	0.529284	0.499984	-0.680387	1.39441	1.42905	0.506421	4.03258	0.35701	0.87857
GCST90006899	aortic stenosis	rs2050189	0.34359	0.532903	0.519088	-0.7009	1.38808	1.41	0.496139	4.00715	0.34359	0.887117
GCST90006899	aortic stenosis	rs2256965	0.795951	0.49968	0.111177	-0.183421	1.77532	2.21655	0.832418	5.90219	0.795951	0.722654
GCST90006899	aortic stenosis	rs2532924	0.0484635	0.449712	0.914182	-0.832972	0.929899	1.04966	0.434755	2.53425	0.0484635	0.96393
GCST90006899	aortic stenosis	rs2596465	0.286439	0.351513	0.415143	-0.402526	0.975404	1.33168	0.668629	2.65224	0.286439	0.839776
GCST90006899	aortic stenosis	rs28383334	0.491008	0.283082	0.0828284	-0.0638334	1.04585	1.63396	0.938161	2.84581	0.491008	0.717841
GCST90006899	aortic stenosis	rs2844454	-0.537619	0.527715	0.308314	-1.57194	0.496703	0.584137	0.207642	1.64329	-0.537619	0.804807
GCST90006899	aortic stenosis	rs28468461	0.377613	0.268947	0.160306	-0.149523	0.904748	1.4588	0.861118	2.47131	0.377613	0.735524
GCST90006899	aortic stenosis	rs2857107	0.276211	0.458168	0.546602	-0.621798	1.17422	1.31813	0.536978	3.23562	0.276211	0.887117
GCST90006899	aortic stenosis	rs28599891	0.122103	0.136006	0.369307	-0.144469	0.388675	1.12987	0.865481	1.47502	0.122103	0.838774
GCST90006899	aortic stenosis	rs28743057	-0.609162	0.426947	0.153641	-1.44598	0.227654	0.543807	0.235516	1.25565	-0.609162	0.735524
GCST90006899	aortic stenosis	rs2884837	0.195899	0.417566	0.638966	-0.62253	1.01433	1.2164	0.536585	2.75751	0.195899	0.887117
GCST90006899	aortic stenosis	rs3094604	0.275234	0.500583	0.582438	-0.705908	1.25638	1.31684	0.49366	3.51267	0.275234	0.887117
GCST90006899	aortic stenosis	rs3116985	0.304147	0.353647	0.389773	-0.389001	0.997294	1.35547	0.677734	2.71094	0.304147	0.838774
GCST90006899	aortic stenosis	rs3128943	0.491964	0.410485	0.230724	-0.312586	1.29652	1.63553	0.731553	3.65653	0.491964	0.804807
GCST90006899	aortic stenosis	rs3130376	0.212082	0.629292	0.736104	-1.02133	1.4455	1.23625	0.360115	4.24395	0.212082	0.892759
GCST90006899	aortic stenosis	rs3130683	0.0885691	0.321093	0.782674	-0.540772	0.717911	1.09261	0.582298	2.05015	0.0885691	0.92292
GCST90006899	aortic stenosis	rs3130924	0.349193	0.413941	0.398903	-0.462131	1.16052	1.41792	0.62994	3.19158	0.349193	0.838774
GCST90006899	aortic stenosis	rs3131932	0.200335	0.512274	0.695745	-0.803722	1.20439	1.22181	0.44766	3.33473	0.200335	0.887117
GCST90006899	aortic stenosis	rs3132131	0.365008	0.321565	0.256334	-0.265259	0.995275	1.44053	0.767007	2.70547	0.365008	0.804807
GCST90006899	aortic stenosis	rs34210885	-0.553996	0.544946	0.30934	-1.62209	0.514097	0.574649	0.197486	1.67213	-0.553996	0.804807
GCST90006899	aortic stenosis	rs34304006	0.396298	0.255517	0.120909	-0.104514	0.89711	1.48631	0.900762	2.45251	0.396298	0.729768
GCST90006899	aortic stenosis	rs34446632	-0.462779	0.580426	0.425271	-1.60041	0.674856	0.629531	0.201813	1.96375	-0.462779	0.839776
GCST90006899	aortic stenosis	rs36050771	0.361919	0.519632	0.486121	-0.656559	1.3804	1.43608	0.518633	3.97648	0.361919	0.877112
GCST90006899	aortic stenosis	rs373126870	-0.833719	0.494853	0.0920309	-1.80363	0.136193	0.434431	0.1647	1.1459	-0.833719	0.717841
GCST90006899	aortic stenosis	rs3819720	0.0610098	0.326416	0.851733	-0.578765	0.700785	1.06291	0.56059	2.01533	0.0610098	0.942342
GCST90006899	aortic stenosis	rs3922928	-0.384446	0.554285	0.48794	-1.47085	0.701953	0.680828	0.229731	2.01769	-0.384446	0.877112
GCST90006899	aortic stenosis	rs397948	-0.752691	0.467408	0.107321	-1.66881	0.163429	0.471097	0.188471	1.17754	-0.752691	0.722654
GCST90006899	aortic stenosis	rs41315395	-0.225139	0.27247	0.40864	-0.759179	0.308902	0.798406	0.46805	1.36193	-0.225139	0.838788
GCST90006899	aortic stenosis	rs41550819	0.13396	0.428084	0.754335	-0.705085	0.973004	1.14335	0.494067	2.64588	0.13396	0.905202
GCST90006899	aortic stenosis	rs432375	0.760991	0.362081	0.0355781	0.0513127	1.47067	2.1404	1.05265	4.35214	0.760991	0.633331
GCST90006899	aortic stenosis	rs4538746	0.055631	0.229444	0.808424	-0.394079	0.505341	1.05721	0.6743	1.65755	0.055631	0.923639
GCST90006899	aortic stenosis	rs456261	1.33742	0.417296	0.00135078	0.51952	2.15532	3.8092	1.68122	8.63064	1.33742	0.105361
GCST90006899	aortic stenosis	rs488216	0.777002	0.539268	0.149628	-0.279963	1.83397	2.17494	0.755812	6.25866	0.777002	0.735524
GCST90006899	aortic stenosis	rs4947324	-0.356565	0.353308	0.312871	-1.04905	0.335919	0.700077	0.350271	1.39923	-0.356565	0.804807
GCST90006899	aortic stenosis	rs515185	0.226528	0.336821	0.501236	-0.433641	0.886697	1.25424	0.648145	2.4271	0.226528	0.87857
GCST90006899	aortic stenosis	rs58300362	0	0.373375	1	-0.731816	0.731816	1	0.481035	2.07885	0	1
GCST90006899	aortic stenosis	rs61811475	0.468569	0.509682	0.35792	-0.530408	1.46755	1.59771	0.588365	4.33858	0.468569	0.838774
GCST90006899	aortic stenosis	rs6457711	-0.387755	0.287325	0.177165	-0.950911	0.175402	0.678579	0.386389	1.19172	-0.387755	0.746966
GCST90006899	aortic stenosis	rs67886110	-0.449454	0.387371	0.24594	-1.2087	0.309793	0.637976	0.298585	1.36314	-0.449454	0.804807
GCST90006899	aortic stenosis	rs6890786	0.193027	0.477595	0.686092	-0.74306	1.12911	1.21292	0.475656	3.09291	0.193027	0.887117
GCST90006899	aortic stenosis	rs6905201	-0.130206	0.495602	0.792764	-1.10159	0.841174	0.877915	0.332344	2.31909	-0.130206	0.92292
GCST90006899	aortic stenosis	rs6927022	0.170401	0.153589	0.267231	-0.130634	0.471436	1.18578	0.877539	1.60229	0.170401	0.804807
GCST90006899	aortic stenosis	rs6999061	0.194917	0.415421	0.638923	-0.619307	1.00914	1.21521	0.538317	2.74325	0.194917	0.887117
GCST90006899	aortic stenosis	rs74473385	0.0171796	0.197822	0.930796	-0.370551	0.40491	1.01733	0.690354	1.49917	0.0171796	0.96393
GCST90006899	aortic stenosis	rs762320	-0.187337	0.395541	0.635769	-0.962598	0.587924	0.829164	0.3819	1.80025	-0.187337	0.887117
GCST90006899	aortic stenosis	rs7757696	0.190575	0.225294	0.397612	-0.251002	0.632152	1.20995	0.778021	1.88166	0.190575	0.838774
GCST90006899	aortic stenosis	rs7776257	0.576568	0.305751	0.0593295	-0.0227039	1.17584	1.77992	0.977552	3.24087	0.576568	0.6611
GCST90006899	aortic stenosis	rs78411553	-0.0384361	0.399533	0.92336	-0.82152	0.744648	0.962293	0.439763	2.1057	-0.0384361	0.96393
GCST90006899	aortic stenosis	rs915894	0.0428089	0.179155	0.811145	-0.308334	0.393952	1.04374	0.73467	1.48283	0.0428089	0.923639
GCST90006899	aortic stenosis	rs9258357	0.220511	0.582174	0.704857	-0.920549	1.36157	1.24671	0.3983	3.90232	0.220511	0.887117
GCST90006899	aortic stenosis	rs9258926	0.295492	0.501418	0.555652	-0.687287	1.27827	1.34379	0.502939	3.59043	0.295492	0.887117
GCST90006899	aortic stenosis	rs9262081	0.476388	0.55736	0.392705	-0.616037	1.56881	1.61025	0.54008	4.80095	0.476388	0.838774
GCST90006899	aortic stenosis	rs9264185	0.00793091	0.358208	0.982336	-0.694156	0.710018	1.00796	0.499496	2.03403	0.00793091	0.988674
GCST90006899	aortic stenosis	rs9265622	0.0762752	0.254685	0.764568	-0.422908	0.575458	1.07926	0.655139	1.77795	0.0762752	0.910478
GCST90006899	aortic stenosis	rs9266795	0.437794	0.432374	0.311282	-0.40966	1.28525	1.54929	0.663876	3.61556	0.437794	0.804807
GCST90006899	aortic stenosis	rs9267677	0.323722	0.245389	0.187096	-0.157241	0.804685	1.38226	0.854498	2.23599	0.323722	0.768078
GCST90006899	aortic stenosis	rs9268577	0.432753	0.318097	0.17369	-0.190717	1.05622	1.5415	0.826366	2.87549	0.432753	0.746966
GCST90006899	aortic stenosis	rs9273507	0.195061	0.209986	0.352927	-0.216511	0.606633	1.21539	0.805324	1.83425	0.195061	0.838774
GCST90006899	aortic stenosis	rs9275601	0.658213	0.465314	0.157199	-0.253803	1.57023	1.93134	0.775845	4.80775	0.658213	0.735524
GCST90006899	aortic stenosis	rs9276678	-0.127464	0.331519	0.700619	-0.777241	0.522313	0.880325	0.459673	1.68592	-0.127464	0.887117
GCST90006899	aortic stenosis	rs9277097	-0.106724	0.44072	0.808657	-0.970536	0.757087	0.898773	0.37888	2.13206	-0.106724	0.923639
GCST90006899	aortic stenosis	rs9404989	-0.231956	0.460982	0.61484	-1.13548	0.67157	0.792981	0.321267	1.95731	-0.231956	0.887117
GCST90006899	aortic stenosis	rs9469266	0.131808	0.222002	0.552697	-0.303316	0.566932	1.14089	0.738366	1.76285	0.131808	0.887117
GCST90006899	aortic stenosis	rs9469268	0.970449	0.441254	0.0278567	0.105591	1.83531	2.63913	1.11137	6.26706	0.970449	0.620807
GCST90006899	aortic stenosis	rs9907671	-0.0412137	0.502111	0.934582	-1.02535	0.942924	0.959624	0.35867	2.56748	-0.0412137	0.96393
GCST90006899	aortic stenosis	rs991760	0.229274	0.436829	0.599681	-0.62691	1.08546	1.25769	0.53424	2.9608	0.229274	0.887117
GCST90006899	aortic stenosis	All - Inverse variance weighted	0.111004	0.0345044	0.0012949	0.0433757	0.178633	1.1174	1.04433	1.19558	0.111004	0.105361
GCST90006899	aortic stenosis	All - MR Egger	0.0432212	0.0778258	0.579928	-0.109317	0.19576	1.04417	0.896446	1.21623	0.0432212	0.887117
GCST90006907	aortic stenosis	rs10948679	0.403387	0.22252	0.0698608	-0.0327522	0.839527	1.49689	0.967778	2.31527	0.403387	0.717841
GCST90006907	aortic stenosis	rs115568081	-0.0611038	0.226633	0.787456	-0.505305	0.383097	0.940726	0.603322	1.46682	-0.0611038	0.92292
GCST90006907	aortic stenosis	rs116574756	0.216777	0.230097	0.346135	-0.234212	0.667766	1.24207	0.791194	1.94988	0.216777	0.838774
GCST90006907	aortic stenosis	rs1351056	0.250389	0.251711	0.319859	-0.242965	0.743742	1.28452	0.784299	2.10379	0.250389	0.804807
GCST90006907	aortic stenosis	rs138057351	0.0353182	0.204267	0.862729	-0.365046	0.435682	1.03595	0.694165	1.54602	0.0353182	0.947787
GCST90006907	aortic stenosis	rs1398200	0.28268	0.225553	0.210105	-0.159403	0.724764	1.32668	0.852652	2.06424	0.28268	0.799423
GCST90006907	aortic stenosis	rs142206117	0.349254	0.321742	0.277697	-0.281361	0.979868	1.41801	0.754756	2.6641	0.349254	0.804807
GCST90006907	aortic stenosis	rs147947304	0.37145	0.337036	0.270415	-0.28914	1.03204	1.44983	0.748907	2.80678	0.37145	0.804807
GCST90006907	aortic stenosis	rs147962669	0.261765	0.202152	0.195358	-0.134453	0.657984	1.29922	0.874194	1.9309	0.261765	0.769916
GCST90006907	aortic stenosis	rs1670827	-0.121503	0.240328	0.613157	-0.592546	0.34954	0.885588	0.552918	1.41841	-0.121503	0.887117
GCST90006907	aortic stenosis	rs17505878	0.114039	0.206821	0.581366	-0.29133	0.519407	1.1208	0.747269	1.68103	0.114039	0.887117
GCST90006907	aortic stenosis	rs186057120	0.172672	0.317376	0.586398	-0.449384	0.794729	1.18848	0.638021	2.21384	0.172672	0.887117
GCST90006907	aortic stenosis	rs2618965	-0.324252	0.209469	0.121628	-0.734811	0.0863061	0.723068	0.479596	1.09014	-0.324252	0.729768
GCST90006907	aortic stenosis	rs497817	0.0202929	0.218482	0.925998	-0.407932	0.448518	1.0205	0.665024	1.56599	0.0202929	0.96393
GCST90006907	aortic stenosis	rs6593272	0.18096	0.240615	0.452007	-0.290645	0.652566	1.19837	0.747781	1.92046	0.18096	0.864815
GCST90006907	aortic stenosis	rs6964240	0.0363442	0.184412	0.843764	-0.325104	0.397792	1.03701	0.722452	1.48853	0.0363442	0.942342
GCST90006907	aortic stenosis	rs6966798	0.430583	0.255281	0.0916606	-0.0697677	0.930933	1.53815	0.93261	2.53688	0.430583	0.717841
GCST90006907	aortic stenosis	rs72644525	0.163611	0.44131	0.710831	-0.701356	1.02858	1.17776	0.495912	2.79709	0.163611	0.887117
GCST90006907	aortic stenosis	rs72767766	-0.0435036	0.229893	0.84991	-0.494095	0.407087	0.957429	0.610123	1.50244	-0.0435036	0.942342
GCST90006907	aortic stenosis	rs73062845	-0.220548	0.21474	0.304398	-0.641438	0.200342	0.802079	0.526535	1.22182	-0.220548	0.804807
GCST90006907	aortic stenosis	rs9344626	0.64687	0.223527	0.00380468	0.208756	1.08498	1.90955	1.23214	2.95939	0.64687	0.197843
GCST90006907	aortic stenosis	rs9592513	-0.0167954	0.275856	0.951451	-0.557473	0.523882	0.983345	0.572654	1.68857	-0.0167954	0.970107
GCST90006907	aortic stenosis	All - Inverse variance weighted	0.122495	0.0505728	0.0154289	0.0233723	0.221618	1.13031	1.02365	1.24809	0.122495	0.481381
GCST90006907	aortic stenosis	All - MR Egger	0.102088	0.0975255	0.307686	-0.0890618	0.293238	1.10748	0.914789	1.34076	0.102088	0.804807
GCST90006916	atrial fibrillation	rs11044935	0.0236965	0.0253227	0.349387	-0.0259361	0.0733291	1.02398	0.974397	1.07608	0.0236965	0.73736
GCST90006916	atrial fibrillation	rs113063793	-0.0239065	0.0217332	0.271332	-0.0665037	0.0186906	0.976377	0.935659	1.01887	-0.0239065	0.654568
GCST90006916	atrial fibrillation	rs113845906	0.00203449	0.0267027	0.939268	-0.0503028	0.0543717	1.00204	0.950941	1.05588	0.00203449	0.982714
GCST90006916	atrial fibrillation	rs117077218	0.0473183	0.0281051	0.0922559	-0.00776782	0.102404	1.04846	0.992262	1.10783	0.0473183	0.511172
GCST90006916	atrial fibrillation	rs133537	0.00225697	0.0231339	0.922281	-0.0430855	0.0475994	1.00226	0.957829	1.04875	0.00225697	0.982714
GCST90006916	atrial fibrillation	rs145425508	0.0260143	0.0318718	0.414376	-0.0364545	0.0884831	1.02636	0.964202	1.09252	0.0260143	0.742543
GCST90006916	atrial fibrillation	rs148556020	0.0243844	0.0228976	0.286905	-0.0204948	0.0692636	1.02468	0.979714	1.07172	0.0243844	0.654568
GCST90006916	atrial fibrillation	rs1530120	0.0295978	0.0195929	0.130881	-0.00880429	0.0679998	1.03004	0.991234	1.07037	0.0295978	0.511172
GCST90006916	atrial fibrillation	rs34543257	0.0207097	0.0241613	0.391366	-0.0266465	0.0680659	1.02093	0.973705	1.07044	0.0207097	0.737602
GCST90006916	atrial fibrillation	rs59104649	0.0232618	0.0145044	0.108764	-0.00516686	0.0516904	1.02353	0.994846	1.05305	0.0232618	0.511172
GCST90006916	atrial fibrillation	rs6983363	0.0161673	0.0214826	0.451704	-0.0259385	0.0582731	1.0163	0.974395	1.06	0.0161673	0.755735
GCST90006916	atrial fibrillation	rs7019543	-0.00110022	0.0220044	0.960122	-0.0442288	0.0420284	0.9989	0.956735	1.04292	-0.00110022	0.982714
GCST90006916	atrial fibrillation	rs72645538	-0.00694059	0.0218694	0.750966	-0.0498046	0.0359234	0.993083	0.951415	1.03658	-0.00694059	0.920198
GCST90006916	atrial fibrillation	rs73500239	0.04521	0.0209306	0.0307727	0.00418611	0.086234	1.04625	1.00419	1.09006	0.04521	0.307452
GCST90006916	atrial fibrillation	rs75857905	0.0170323	0.0222028	0.443008	-0.0264852	0.0605497	1.01718	0.973863	1.06242	0.0170323	0.751635
GCST90006916	atrial fibrillation	rs7629580	-0.00453821	0.022691	0.841481	-0.0490127	0.0399362	0.995472	0.952169	1.04074	-0.00453821	0.932596
GCST90006916	atrial fibrillation	rs77497849	0.0125776	0.02319	0.587562	-0.0328748	0.05803	1.01266	0.96766	1.05975	0.0125776	0.857283
GCST90006916	atrial fibrillation	rs77722382	-0.0247649	0.0235714	0.293427	-0.0709648	0.0214351	0.975539	0.931495	1.02167	-0.0247649	0.654568
GCST90006916	atrial fibrillation	rs78851810	0.00394908	0.0228169	0.862591	-0.0407721	0.0486703	1.00396	0.960048	1.04987	0.00394908	0.947406
GCST90006916	atrial fibrillation	rs80049396	0.0217956	0.0257139	0.39665	-0.0286037	0.0721949	1.02203	0.971802	1.07486	0.0217956	0.737602
GCST90006916	atrial fibrillation	rs9606224	0.0317336	0.0209634	0.130086	-0.00935467	0.0728218	1.03224	0.990689	1.07554	0.0317336	0.511172
GCST90006916	atrial fibrillation	All - Inverse variance weighted	0.0139441	0.00487248	0.00421244	0.004394	0.0234941	1.01404	1.0044	1.02377	0.0139441	0.0916206
GCST90006916	atrial fibrillation	All - MR Egger	0.0226087	0.0102961	0.0407207	0.00242829	0.0427892	1.02287	1.00243	1.04372	0.0226087	0.322064
GCST90006920	atrial fibrillation	rs11653918	-0.013929	0.0156702	0.374063	-0.0446425	0.0167845	0.986168	0.956339	1.01693	-0.013929	0.737602
GCST90006920	atrial fibrillation	rs12470262	-0.0181011	0.0212954	0.395325	-0.0598401	0.0236379	0.982062	0.941915	1.02392	-0.0181011	0.737602
GCST90006920	atrial fibrillation	rs12538729	0.00745762	0.015301	0.625978	-0.0225323	0.0374475	1.00749	0.97772	1.03816	0.00745762	0.864446
GCST90006920	atrial fibrillation	rs1348284	-0.0491026	0.0178901	0.00605698	-0.0841673	-0.014038	0.952083	0.919277	0.98606	-0.0491026	0.105391
GCST90006920	atrial fibrillation	rs141130876	-0.0591215	0.0258657	0.022271	-0.109818	-0.00842481	0.942592	0.895997	0.991611	-0.0591215	0.257374
GCST90006920	atrial fibrillation	rs144468322	-0.0360539	0.0232825	0.121491	-0.0816875	0.00957972	0.964588	0.92156	1.00963	-0.0360539	0.511172
GCST90006920	atrial fibrillation	rs144541992	-0.00501449	0.0212152	0.813151	-0.0465962	0.0365672	0.994998	0.954473	1.03724	-0.00501449	0.932596
GCST90006920	atrial fibrillation	rs1468875	-0.00697963	0.0217144	0.747886	-0.0495399	0.0355806	0.993045	0.951667	1.03622	-0.00697963	0.920198
GCST90006920	atrial fibrillation	rs147449361	-0.0284959	0.0188363	0.130325	-0.0654149	0.00842319	0.971906	0.936679	1.00846	-0.0284959	0.511172
GCST90006920	atrial fibrillation	rs17800538	-0.028009	0.0213402	0.189351	-0.0698357	0.0138178	0.97238	0.932547	1.01391	-0.028009	0.540117
GCST90006920	atrial fibrillation	rs187799730	0.0207728	0.0313294	0.507303	-0.0406329	0.0821784	1.02099	0.960182	1.08565	0.0207728	0.788116
GCST90006920	atrial fibrillation	rs374101502	-0.0343881	0.0245227	0.160826	-0.0824525	0.0136763	0.966196	0.920855	1.01377	-0.0343881	0.511172
GCST90006920	atrial fibrillation	rs56250936	-0.0327413	0.0234883	0.163336	-0.0787783	0.0132958	0.967789	0.924245	1.01338	-0.0327413	0.511172
GCST90006920	atrial fibrillation	rs58215382	0.00112708	0.0202874	0.955696	-0.0386362	0.0408904	1.00113	0.962101	1.04174	0.00112708	0.982714
GCST90006920	atrial fibrillation	rs62024416	-0.0281977	0.020313	0.165089	-0.0680112	0.0116158	0.972196	0.93425	1.01168	-0.0281977	0.511172
GCST90006920	atrial fibrillation	rs62136961	-0.0303019	0.0244099	0.214466	-0.0781453	0.0175414	0.970153	0.92483	1.0177	-0.0303019	0.574108
GCST90006920	atrial fibrillation	rs62265318	-0.027923	0.0197418	0.15724	-0.0666169	0.0107708	0.972463	0.935554	1.01083	-0.027923	0.511172
GCST90006920	atrial fibrillation	rs6796673	-0.0369969	0.0179985	0.0398254	-0.0722739	-0.00171985	0.963679	0.930276	0.998282	-0.0369969	0.322064
GCST90006920	atrial fibrillation	rs72691232	0.0497148	0.0191096	0.00928002	0.01226	0.0871696	1.05097	1.01234	1.09108	0.0497148	0.135174
GCST90006920	atrial fibrillation	rs73173691	-0.0483693	0.0207297	0.0196307	-0.0889996	-0.0077391	0.952782	0.914846	0.992291	-0.0483693	0.243981
GCST90006920	atrial fibrillation	rs7765276	0.0107902	0.0192346	0.574814	-0.0269097	0.0484901	1.01085	0.973449	1.04968	0.0107902	0.854852
GCST90006920	atrial fibrillation	rs779463	-0.0308829	0.0216722	0.154157	-0.0733605	0.0115946	0.969589	0.929266	1.01166	-0.0308829	0.511172
GCST90006920	atrial fibrillation	rs9360362	0.0164591	0.0198477	0.406953	-0.0224424	0.0553606	1.0166	0.977808	1.05692	0.0164591	0.737602
GCST90006920	atrial fibrillation	rs9806750	-0.0205082	0.0194288	0.291171	-0.0585886	0.0175723	0.979701	0.943095	1.01773	-0.0205082	0.654568
GCST90006920	atrial fibrillation	All - Inverse variance weighted	-0.0165839	0.0051523	0.0012876	-0.0266824	-0.00648535	0.983553	0.97367	0.993536	-0.0165839	0.04965
GCST90006920	atrial fibrillation	All - MR Egger	-0.0147461	0.011249	0.203419	-0.0367942	0.00730201	0.985362	0.963874	1.00733	-0.0147461	0.55651
GCST90006925	atrial fibrillation	rs1059704	0.0416915	0.0203373	0.0403644	0.00183036	0.0815525	1.04257	1.00183	1.08497	0.0416915	0.322064
GCST90006925	atrial fibrillation	rs10830175	-0.0070609	0.0232689	0.761548	-0.0526679	0.0385461	0.992964	0.948695	1.0393	-0.0070609	0.926639
GCST90006925	atrial fibrillation	rs111580498	0.0158983	0.0234916	0.498553	-0.0301451	0.0619418	1.01603	0.970305	1.0639	0.0158983	0.788116
GCST90006925	atrial fibrillation	rs116029235	-0.0199982	0.0247036	0.418214	-0.0684172	0.0284209	0.9802	0.933871	1.02883	-0.0199982	0.742543
GCST90006925	atrial fibrillation	rs117643464	0.031806	0.0250778	0.204693	-0.0173465	0.0809584	1.03232	0.982803	1.08433	0.031806	0.55651
GCST90006925	atrial fibrillation	rs118101855	-0.0253515	0.0188663	0.179029	-0.0623294	0.0116263	0.974967	0.939573	1.01169	-0.0253515	0.533464
GCST90006925	atrial fibrillation	rs13105526	-0.00879837	0.0217644	0.686025	-0.0514566	0.0338598	0.99124	0.949845	1.03444	-0.00879837	0.911518
GCST90006925	atrial fibrillation	rs138066328	0.00995927	0.0250642	0.691109	-0.0391665	0.059085	1.01001	0.961591	1.06087	0.00995927	0.911518
GCST90006925	atrial fibrillation	rs144474326	0.0156748	0.0222654	0.481433	-0.0279653	0.0593149	1.0158	0.972422	1.06111	0.0156748	0.775642
GCST90006925	atrial fibrillation	rs147255545	0.0248338	0.0286968	0.386828	-0.0314119	0.0810794	1.02514	0.969076	1.08446	0.0248338	0.737602
GCST90006925	atrial fibrillation	rs147285933	-0.0317495	0.0292208	0.277241	-0.0890223	0.0255232	0.968749	0.914825	1.02585	-0.0317495	0.654568
GCST90006925	atrial fibrillation	rs185043898	0.0116795	0.0223384	0.601084	-0.0321038	0.0554628	1.01175	0.968406	1.05703	0.0116795	0.857283
GCST90006925	atrial fibrillation	rs2009627	-0.00616903	0.0234423	0.792429	-0.052116	0.0397779	0.99385	0.949219	1.04058	-0.00616903	0.932596
GCST90006925	atrial fibrillation	rs4356554	0.0158635	0.0189415	0.402312	-0.0212618	0.0529887	1.01599	0.978963	1.05442	0.0158635	0.737602
GCST90006925	atrial fibrillation	rs56064451	-0.00601655	0.0244422	0.805563	-0.0539234	0.0418903	0.994002	0.947505	1.04278	-0.00601655	0.932596
GCST90006925	atrial fibrillation	rs6996151	0.0218178	0.0229087	0.340904	-0.0230832	0.0667188	1.02206	0.977181	1.06899	0.0218178	0.732312
GCST90006925	atrial fibrillation	rs72832765	0.0155735	0.0214662	0.468151	-0.0265003	0.0576473	1.0157	0.973848	1.05934	0.0155735	0.768475
GCST90006925	atrial fibrillation	rs7727080	0.0581047	0.0180477	0.00128409	0.0227313	0.0934782	1.05983	1.02299	1.09799	0.0581047	0.04965
GCST90006925	atrial fibrillation	rs78388266	0.00103742	0.024437	0.966138	-0.0468591	0.0489339	1.00104	0.954222	1.05015	0.00103742	0.983087
GCST90006925	atrial fibrillation	rs78496831	0.0187494	0.0212605	0.377836	-0.0229212	0.0604201	1.01893	0.977339	1.06228	0.0187494	0.737602
GCST90006925	atrial fibrillation	rs9554177	-0.00386842	0.0238553	0.871178	-0.0506248	0.0428879	0.996139	0.950635	1.04382	-0.00386842	0.947406
GCST90006925	atrial fibrillation	All - Inverse variance weighted	0.0102075	0.00503948	0.0428151	0.00033013	0.0200849	1.01026	1.00033	1.02029	0.0102075	0.323906
GCST90006925	atrial fibrillation	All - MR Egger	0.00125915	0.0101031	0.902125	-0.0185429	0.0210612	1.00126	0.981628	1.02128	0.00125915	0.974967
GCST90006926	atrial fibrillation	rs111795967	0.0194237	0.0199348	0.329878	-0.0196486	0.0584959	1.01961	0.980543	1.06024	0.0194237	0.726567
GCST90006926	atrial fibrillation	rs112090875	-0.0122544	0.0275724	0.656721	-0.0662962	0.0417874	0.98782	0.935854	1.04267	-0.0122544	0.89976
GCST90006926	atrial fibrillation	rs112698198	0.0152387	0.0195055	0.434655	-0.0229921	0.0534694	1.01536	0.97727	1.05492	0.0152387	0.751635
GCST90006926	atrial fibrillation	rs114155328	0.0474567	0.0182526	0.00932238	0.0116817	0.0832318	1.0486	1.01175	1.08679	0.0474567	0.135174
GCST90006926	atrial fibrillation	rs114521655	-0.0334615	0.0183134	0.0676756	-0.0693558	0.00243274	0.967092	0.932995	1.00244	-0.0334615	0.420556
GCST90006926	atrial fibrillation	rs114881380	-0.0329571	0.0186468	0.0771543	-0.0695048	0.00359059	0.96758	0.932856	1.0036	-0.0329571	0.462926
GCST90006926	atrial fibrillation	rs11613567	-0.00995152	0.0236941	0.674485	-0.056392	0.0364889	0.990098	0.945169	1.03716	-0.00995152	0.911518
GCST90006926	atrial fibrillation	rs116486534	-0.0292796	0.0226056	0.195238	-0.0735866	0.0150273	0.971145	0.929056	1.01514	-0.0292796	0.547926
GCST90006926	atrial fibrillation	rs116889372	0.029434	0.0189828	0.121007	-0.00777229	0.0666404	1.02987	0.992258	1.06891	0.029434	0.511172
GCST90006926	atrial fibrillation	rs117745602	-0.0238158	0.0167495	0.155063	-0.0566449	0.00901335	0.976466	0.94493	1.00905	-0.0238158	0.511172
GCST90006926	atrial fibrillation	rs117944353	-0.00514309	0.023749	0.828551	-0.0516911	0.0414049	0.99487	0.949622	1.04227	-0.00514309	0.932596
GCST90006926	atrial fibrillation	rs118128369	0.0121772	0.0232839	0.600982	-0.0334593	0.0578137	1.01225	0.967094	1.05952	0.0121772	0.857283
GCST90006926	atrial fibrillation	rs139859109	-0.0253105	0.0134541	0.0599379	-0.0516805	0.00105951	0.975007	0.949632	1.00106	-0.0253105	0.386267
GCST90006926	atrial fibrillation	rs140928377	-0.00993426	0.0237986	0.676363	-0.0565794	0.0367109	0.990115	0.944991	1.03739	-0.00993426	0.911518
GCST90006926	atrial fibrillation	rs143874551	-0.0141079	0.0217386	0.516352	-0.0567154	0.0284997	0.985991	0.944863	1.02891	-0.0141079	0.788116
GCST90006926	atrial fibrillation	rs144983967	0.0437253	0.0298022	0.142327	-0.0146871	0.102138	1.0447	0.98542	1.10754	0.0437253	0.511172
GCST90006926	atrial fibrillation	rs145278907	-0.0296434	0.0203695	0.145591	-0.0695675	0.0102808	0.970792	0.932797	1.01033	-0.0296434	0.511172
GCST90006926	atrial fibrillation	rs146538750	-0.00794306	0.0233687	0.733931	-0.0537457	0.0378596	0.992088	0.947673	1.03859	-0.00794306	0.915825
GCST90006926	atrial fibrillation	rs146787568	-0.0369655	0.0187818	0.0490505	-0.0737779	-0.000153126	0.963709	0.928878	0.999847	-0.0369655	0.341391
GCST90006926	atrial fibrillation	rs147859115	0.00517063	0.0175134	0.767812	-0.0291557	0.0394969	1.00518	0.971265	1.04029	0.00517063	0.927773
GCST90006926	atrial fibrillation	rs16849216	-0.0173692	0.022285	0.435737	-0.0610477	0.0263094	0.982781	0.940778	1.02666	-0.0173692	0.751635
GCST90006926	atrial fibrillation	rs17811389	-0.0433211	0.0191474	0.0236665	-0.0808501	-0.0057921	0.957604	0.922332	0.994225	-0.0433211	0.257374
GCST90006926	atrial fibrillation	rs187264632	-0.0118333	0.0180807	0.512808	-0.0472714	0.0236048	0.988236	0.953829	1.02389	-0.0118333	0.788116
GCST90006926	atrial fibrillation	rs31889	0.0104696	0.021415	0.62492	-0.0315039	0.052443	1.01052	0.968987	1.05384	0.0104696	0.864446
GCST90006926	atrial fibrillation	rs3729820	-0.0277164	0.0176182	0.115679	-0.062248	0.00681523	0.972664	0.93965	1.00684	-0.0277164	0.511172
GCST90006926	atrial fibrillation	rs4121993	0.0182673	0.0171013	0.285439	-0.0152512	0.0517857	1.01844	0.984864	1.05315	0.0182673	0.654568
GCST90006926	atrial fibrillation	rs4144397	-0.00348624	0.0214985	0.871178	-0.0456233	0.0386508	0.99652	0.955402	1.03941	-0.00348624	0.947406
GCST90006926	atrial fibrillation	rs55826714	-0.0316807	0.0211205	0.133614	-0.0730769	0.00971542	0.968816	0.929529	1.00976	-0.0316807	0.511172
GCST90006926	atrial fibrillation	rs56226606	-0.00672497	0.0198013	0.734141	-0.0455356	0.0320856	0.993298	0.955486	1.03261	-0.00672497	0.915825
GCST90006926	atrial fibrillation	rs71518837	-0.020529	0.0221081	0.353111	-0.0638609	0.022803	0.97968	0.938135	1.02306	-0.020529	0.73736
GCST90006926	atrial fibrillation	rs72876498	0.0353451	0.0256043	0.167453	-0.0148394	0.0855296	1.03598	0.98527	1.08929	0.0353451	0.511172
GCST90006926	atrial fibrillation	rs72930159	-0.0304501	0.0250909	0.224903	-0.0796282	0.018728	0.970009	0.92346	1.0189	-0.0304501	0.592927
GCST90006926	atrial fibrillation	rs74920744	0.0286149	0.0198198	0.148809	-0.010232	0.0674618	1.02903	0.98982	1.06979	0.0286149	0.511172
GCST90006926	atrial fibrillation	rs74963268	-0.0292228	0.022265	0.189351	-0.0728621	0.0144166	0.9712	0.929729	1.01452	-0.0292228	0.540117
GCST90006926	atrial fibrillation	rs77965248	-0.061544	0.0207938	0.00307907	-0.1023	-0.0207882	0.940312	0.902759	0.979426	-0.061544	0.080835
GCST90006926	atrial fibrillation	rs78755026	0.0175736	0.022894	0.442722	-0.0272987	0.0624458	1.01773	0.973071	1.06444	0.0175736	0.751635
GCST90006926	atrial fibrillation	rs78978107	-0.000355978	0.0249185	0.988602	-0.0491962	0.0484842	0.999644	0.951994	1.04968	-0.000355978	0.994316
GCST90006926	atrial fibrillation	rs8118414	0.0062434	0.0123109	0.612055	-0.017886	0.0303728	1.00626	0.982273	1.03084	0.0062434	0.858851
GCST90006926	atrial fibrillation	rs945493	-0.0201406	0.0211151	0.340162	-0.0615263	0.0212451	0.980061	0.940328	1.02147	-0.0201406	0.732312
GCST90006926	atrial fibrillation	All - Inverse variance weighted	-0.00798192	0.00397627	0.0447084	-0.0157754	-0.000188427	0.99205	0.984348	0.999812	-0.00798192	0.324136
GCST90006926	atrial fibrillation	All - MR Egger	-0.0162409	0.0072787	0.0318054	-0.0305071	-0.0019746	0.98389	0.969954	0.998027	-0.0162409	0.307452
GCST90006894	atrial fibrillation	rs115393210	-0.0165976	0.047477	0.726644	-0.109652	0.0764572	0.983539	0.896145	1.07946	-0.0165976	0.915825
GCST90006894	atrial fibrillation	rs12132397	0.00805861	0.0402931	0.841481	-0.0709158	0.087033	1.00809	0.93154	1.09093	0.00805861	0.932596
GCST90006894	atrial fibrillation	rs147038767	-0.0225217	0.0413311	0.585815	-0.103531	0.0584872	0.97773	0.901648	1.06023	-0.0225217	0.857283
GCST90006894	atrial fibrillation	rs150419274	-0.00264202	0.0422723	0.950165	-0.0854957	0.0802117	0.997361	0.918057	1.08352	-0.00264202	0.982714
GCST90006894	atrial fibrillation	rs1520123	0.0112196	0.0402034	0.780191	-0.0675792	0.0900183	1.01128	0.934654	1.09419	0.0112196	0.932596
GCST90006894	atrial fibrillation	rs1860378	0.0594873	0.0377697	0.115256	-0.0145413	0.133516	1.06129	0.985564	1.14284	0.0594873	0.511172
GCST90006894	atrial fibrillation	rs2236207	-0.0147357	0.0290249	0.611669	-0.0716244	0.042153	0.985372	0.93088	1.04305	-0.0147357	0.858851
GCST90006894	atrial fibrillation	rs2515277	-0.00416031	0.039523	0.916167	-0.0816253	0.0733047	0.995848	0.921617	1.07606	-0.00416031	0.982714
GCST90006894	atrial fibrillation	rs35870005	-0.0446129	0.0404629	0.270217	-0.12392	0.0346943	0.956368	0.88345	1.0353	-0.0446129	0.654568
GCST90006894	atrial fibrillation	rs4479349	0	0.0359955	1	-0.0705511	0.0705511	1	0.93188	1.0731	0	1
GCST90006894	atrial fibrillation	rs4676617	-0.0664841	0.0409985	0.104884	-0.146841	0.013873	0.935678	0.863431	1.01397	-0.0664841	0.511172
GCST90006894	atrial fibrillation	rs558240	-0.23545	0.035738	4.45085e-11	-0.305497	-0.165404	0.790215	0.736757	0.847551	-0.23545	7.74448e-09
GCST90006894	atrial fibrillation	rs56251190	0.010358	0.042295	0.806535	-0.0725402	0.0932561	1.01041	0.930028	1.09774	0.010358	0.932596
GCST90006894	atrial fibrillation	rs6454150	-0.000808976	0.0412578	0.984356	-0.0816743	0.0800563	0.999191	0.921572	1.08335	-0.000808976	0.994316
GCST90006894	atrial fibrillation	rs6503821	-0.0316031	0.0354338	0.372451	-0.101053	0.0378472	0.968891	0.903885	1.03857	-0.0316031	0.737602
GCST90006894	atrial fibrillation	rs72827460	-0.014987	0.0408736	0.713868	-0.0950993	0.0651253	0.985125	0.909283	1.06729	-0.014987	0.915825
GCST90006894	atrial fibrillation	rs75456248	-0.0279488	0.0426786	0.512553	-0.111599	0.0557012	0.972438	0.894403	1.05728	-0.0279488	0.788116
GCST90006894	atrial fibrillation	rs77625895	-0.0645173	0.0386195	0.094803	-0.140212	0.0111769	0.93752	0.869174	1.01124	-0.0645173	0.511172
GCST90006894	atrial fibrillation	rs78386010	-0.0779237	0.0401249	0.0521336	-0.156569	0.000721085	0.925035	0.855073	1.00072	-0.0779237	0.348894
GCST90006894	atrial fibrillation	All - Inverse variance weighted	-0.0300586	0.0144923	0.038069	-0.0584634	-0.00165373	0.970389	0.943213	0.998348	-0.0300586	0.322064
GCST90006894	atrial fibrillation	All - MR Egger	0.0190177	0.0355285	0.59939	-0.0506183	0.0886536	1.0192	0.950641	1.0927	0.0190177	0.857283
GCST90006902	atrial fibrillation	rs1014990	0.00315454	0.0147212	0.830324	-0.025699	0.0320081	1.00316	0.974628	1.03253	0.00315454	0.932596
GCST90006902	atrial fibrillation	rs10802654	0.00759006	0.00848301	0.370928	-0.00903664	0.0242168	1.00762	0.991004	1.02451	0.00759006	0.737602
GCST90006902	atrial fibrillation	rs116237397	0.0160407	0.015171	0.290363	-0.0136945	0.0457758	1.01617	0.986399	1.04684	0.0160407	0.654568
GCST90006902	atrial fibrillation	rs12280629	-0.0249766	0.0153702	0.104163	-0.0551022	0.00514902	0.975333	0.946388	1.00516	-0.0249766	0.511172
GCST90006902	atrial fibrillation	rs142041262	0.0107705	0.012988	0.406953	-0.0146859	0.036227	1.01083	0.985421	1.03689	0.0107705	0.737602
GCST90006902	atrial fibrillation	rs17719679	0.00995682	0.0161618	0.537847	-0.0217203	0.041634	1.01001	0.978514	1.04251	0.00995682	0.813786
GCST90006902	atrial fibrillation	rs2187912	0.0477076	0.0149592	0.00142672	0.0183876	0.0770276	1.04886	1.01856	1.08007	0.0477076	0.04965
GCST90006902	atrial fibrillation	rs2410199	-0.00114306	0.0171459	0.946847	-0.0347489	0.0324628	0.998858	0.965848	1.033	-0.00114306	0.982714
GCST90006902	atrial fibrillation	rs2799671	0.0107696	0.0100894	0.285784	-0.00900563	0.0305448	1.01083	0.991035	1.03102	0.0107696	0.654568
GCST90006902	atrial fibrillation	rs4360526	0.0129523	0.0140316	0.355967	-0.0145497	0.0404543	1.01304	0.985556	1.04128	0.0129523	0.73736
GCST90006902	atrial fibrillation	rs4372072	0.00386823	0.0165279	0.814952	-0.0285265	0.0362629	1.00388	0.971877	1.03693	0.00386823	0.932596
GCST90006902	atrial fibrillation	rs60297852	0.0180538	0.0107463	0.0929573	-0.00300896	0.0391165	1.01822	0.996996	1.03989	0.0180538	0.511172
GCST90006902	atrial fibrillation	rs77328788	-0.00643514	0.0162166	0.691496	-0.0382196	0.0253493	0.993586	0.962502	1.02567	-0.00643514	0.911518
GCST90006902	atrial fibrillation	rs79076035	-0.000616127	0.0110023	0.955342	-0.0221806	0.0209483	0.999384	0.978064	1.02117	-0.000616127	0.982714
GCST90006902	atrial fibrillation	rs79432636	0.0149959	0.0112075	0.180887	-0.00697072	0.0369625	1.01511	0.993054	1.03765	0.0149959	0.533464
GCST90006902	atrial fibrillation	rs79457971	0.046344	0.015748	0.00325198	0.015478	0.07721	1.04743	1.0156	1.08027	0.046344	0.080835
GCST90006902	atrial fibrillation	All - Inverse variance weighted	0.0105635	0.0037838	0.00524206	0.00314725	0.0179798	1.01062	1.00315	1.01814	0.0105635	0.101346
GCST90006902	atrial fibrillation	All - MR Egger	0.00791649	0.00679823	0.263685	-0.00540805	0.021241	1.00795	0.994607	1.02147	0.00791649	0.654568
GCST90006908	atrial fibrillation	rs11643441	-0.00403526	0.0103572	0.696825	-0.0243353	0.0162648	0.995973	0.975958	1.0164	-0.00403526	0.911635
GCST90006908	atrial fibrillation	rs116744559	0.00390157	0.0114325	0.7329	-0.0185062	0.0263093	1.00391	0.981664	1.02666	0.00390157	0.915825
GCST90006908	atrial fibrillation	rs118182641	-0.0021698	0.010779	0.840465	-0.0232967	0.0189571	0.997833	0.976973	1.01914	-0.0021698	0.932596
GCST90006908	atrial fibrillation	rs12519381	-0.00858326	0.00580632	0.139338	-0.0199636	0.00279713	0.991453	0.980234	1.0028	-0.00858326	0.511172
GCST90006908	atrial fibrillation	rs1333208	-0.0134605	0.00931881	0.148614	-0.0317254	0.00480437	0.98663	0.968773	1.00482	-0.0134605	0.511172
GCST90006908	atrial fibrillation	rs141656540	-0.0157058	0.0095282	0.0992805	-0.0343811	0.00296945	0.984417	0.966203	1.00297	-0.0157058	0.511172
GCST90006908	atrial fibrillation	rs146737611	-0.00082735	0.0107555	0.938685	-0.0219082	0.0202535	0.999173	0.97833	1.02046	-0.00082735	0.982714
GCST90006908	atrial fibrillation	rs17563060	0.00796985	0.0104333	0.444933	-0.0124793	0.028419	1.008	0.987598	1.02883	0.00796985	0.751635
GCST90006908	atrial fibrillation	rs189573254	-0.00889133	0.0106696	0.404657	-0.0298037	0.0120211	0.991148	0.970636	1.01209	-0.00889133	0.737602
GCST90006908	atrial fibrillation	rs35348947	0.0036045	0.0107277	0.736871	-0.0174218	0.0246308	1.00361	0.982729	1.02494	0.0036045	0.915825
GCST90006908	atrial fibrillation	rs61253016	-0.0130694	0.0108912	0.230139	-0.0344161	0.00827729	0.987016	0.966169	1.00831	-0.0130694	0.597675
GCST90006908	atrial fibrillation	rs72688492	0.00235864	0.0109508	0.829467	-0.019105	0.0238222	1.00236	0.981076	1.02411	0.00235864	0.932596
GCST90006908	atrial fibrillation	rs72937918	-0.00795574	0.0121622	0.513025	-0.0317937	0.0158822	0.992076	0.968706	1.01601	-0.00795574	0.788116
GCST90006908	atrial fibrillation	rs75180372	-0.0601012	0.0119693	5.13292e-07	-0.083561	-0.0366414	0.941669	0.919835	0.964022	-0.0601012	4.46564e-05
GCST90006908	atrial fibrillation	rs76147964	-0.00203647	0.00939909	0.828468	-0.0204587	0.0163857	0.997966	0.979749	1.01652	-0.00203647	0.932596
GCST90006908	atrial fibrillation	rs77839024	-0.0076003	0.0104152	0.465555	-0.0280142	0.0128135	0.992429	0.972375	1.0129	-0.0076003	0.768475
GCST90006908	atrial fibrillation	rs78332643	0.0054773	0.00935014	0.558011	-0.012849	0.0238036	1.00549	0.987233	1.02409	0.0054773	0.837016
GCST90006908	atrial fibrillation	rs9314778	-0.00740784	0.0104581	0.478738	-0.0279058	0.0130901	0.99262	0.97248	1.01318	-0.00740784	0.775642
GCST90006908	atrial fibrillation	rs9353859	0.003516	0.0100071	0.725325	-0.0160979	0.0231299	1.00352	0.984031	1.0234	0.003516	0.915825
GCST90006908	atrial fibrillation	rs9366191	-0.0181067	0.0121564	0.136363	-0.0419333	0.00571992	0.982056	0.958934	1.00574	-0.0181067	0.511172
GCST90006908	atrial fibrillation	All - Inverse variance weighted	-0.00664739	0.0028314	0.0188877	-0.0121969	-0.00109784	0.993375	0.987877	0.998903	-0.00664739	0.243981
GCST90006908	atrial fibrillation	All - MR Egger	-0.00790591	0.0064858	0.238595	-0.0206181	0.00480626	0.992125	0.979593	1.00482	-0.00790591	0.610523
GCST90006921	coronary heart disease	rs1015166	-0.0416878	0.0917735	0.649652	-0.221564	0.138188	0.959169	0.801265	1.14819	-0.0416878	0.904229
GCST90006921	coronary heart disease	rs11179421	0.0509926	0.0776738	0.511504	-0.101248	0.203233	1.05232	0.903709	1.22536	0.0509926	0.863419
GCST90006921	coronary heart disease	rs111840884	-0.0187039	0.0859788	0.827787	-0.187222	0.149815	0.98147	0.829259	1.16162	-0.0187039	0.959687
GCST90006921	coronary heart disease	rs11244	0.00310581	0.0825287	0.96998	-0.158651	0.164862	1.00311	0.853295	1.17923	0.00310581	0.988724
GCST90006921	coronary heart disease	rs12600608	0.000935005	0.08579	0.991304	-0.167213	0.169083	1.00094	0.846019	1.18422	0.000935005	0.998487
GCST90006921	coronary heart disease	rs12629858	0.0277436	0.0833253	0.739168	-0.135574	0.191061	1.02813	0.873214	1.21053	0.0277436	0.928668
GCST90006921	coronary heart disease	rs144890336	-0.0994437	0.0960084	0.300304	-0.28762	0.0887327	0.905341	0.750046	1.09279	-0.0994437	0.666991
GCST90006921	coronary heart disease	rs151719	0.0745968	0.0567712	0.18885	-0.0366748	0.185868	1.07745	0.96399	1.20426	0.0745968	0.549943
GCST90006921	coronary heart disease	rs1738434	0.0406519	0.0930516	0.662202	-0.141729	0.223033	1.04149	0.867856	1.24986	0.0406519	0.904229
GCST90006921	coronary heart disease	rs17426017	-0.0995294	0.108427	0.358651	-0.312047	0.112988	0.905263	0.731947	1.11962	-0.0995294	0.734712
GCST90006921	coronary heart disease	rs17843569	0.0457225	0.0269946	0.0903103	-0.00718697	0.098632	1.04678	0.992839	1.10366	0.0457225	0.464463
GCST90006921	coronary heart disease	rs186325882	0.107164	0.128848	0.405575	-0.145379	0.359707	1.11312	0.864694	1.43291	0.107164	0.789915
GCST90006921	coronary heart disease	rs2157051	0.0781667	0.0376349	0.037804	0.00440229	0.151931	1.0813	1.00441	1.16408	0.0781667	0.29479
GCST90006921	coronary heart disease	rs2244458	0.00289928	0.0530431	0.95641	-0.101065	0.106864	1.0029	0.903874	1.11278	0.00289928	0.988724
GCST90006921	coronary heart disease	rs2256965	0.09111	0.0710212	0.199542	-0.0480916	0.230312	1.09539	0.953047	1.25899	0.09111	0.549943
GCST90006921	coronary heart disease	rs2354335	0.0423336	0.0817233	0.604451	-0.117844	0.202511	1.04324	0.888835	1.22447	0.0423336	0.904229
GCST90006921	coronary heart disease	rs2394900	-0.223031	0.0730039	0.0022502	-0.366118	-0.0799431	0.80009	0.693421	0.923169	-0.223031	0.122697
GCST90006921	coronary heart disease	rs2442719	-0.0770171	0.0554399	0.164772	-0.185679	0.0316451	0.925874	0.83054	1.03215	-0.0770171	0.549943
GCST90006921	coronary heart disease	rs2596470	0.0170011	0.0607623	0.779633	-0.102093	0.136095	1.01715	0.902946	1.14579	0.0170011	0.945417
GCST90006921	coronary heart disease	rs2857609	0.00946174	0.0538721	0.860582	-0.0961275	0.115051	1.00951	0.908348	1.12193	0.00946174	0.976252
GCST90006921	coronary heart disease	rs28745907	-0.00956576	0.0848318	0.91022	-0.175836	0.156705	0.99048	0.838755	1.16965	-0.00956576	0.988724
GCST90006921	coronary heart disease	rs28746882	0.163686	0.0913852	0.0732671	-0.0154292	0.342801	1.17784	0.984689	1.40889	0.163686	0.406825
GCST90006921	coronary heart disease	rs3130279	0.101089	0.0468356	0.0308988	0.00929096	0.192887	1.10637	1.00933	1.21275	0.101089	0.274709
GCST90006921	coronary heart disease	rs3131004	-0.0405994	0.0863232	0.638128	-0.209793	0.128594	0.960214	0.810752	1.13723	-0.0405994	0.904229
GCST90006921	coronary heart disease	rs3132572	0.0190458	0.0903826	0.833103	-0.158104	0.196196	1.01923	0.853761	1.21676	0.0190458	0.960572
GCST90006921	coronary heart disease	rs3135000	0.121243	0.0592978	0.0408901	0.00501911	0.237467	1.1289	1.00503	1.26803	0.121243	0.29479
GCST90006921	coronary heart disease	rs3135364	0.0333306	0.0824201	0.68592	-0.128213	0.194874	1.03389	0.879666	1.21516	0.0333306	0.910246
GCST90006921	coronary heart disease	rs34137317	0.0867777	0.0934942	0.353324	-0.0964709	0.270026	1.09065	0.908036	1.31	0.0867777	0.734712
GCST90006921	coronary heart disease	rs3763354	0.0257048	0.044007	0.559149	-0.060549	0.111959	1.02604	0.941248	1.11847	0.0257048	0.904229
GCST90006921	coronary heart disease	rs3819720	0.0105996	0.0840277	0.899618	-0.154095	0.175294	1.01066	0.857191	1.1916	0.0105996	0.988643
GCST90006921	coronary heart disease	rs394657	0.166017	0.0771821	0.0314783	0.0147397	0.317294	1.18059	1.01485	1.37341	0.166017	0.274709
GCST90006921	coronary heart disease	rs471964	0.15337	0.0680172	0.0241419	0.0200558	0.286683	1.16576	1.02026	1.332	0.15337	0.274709
GCST90006921	coronary heart disease	rs532098	0.0205803	0.0614663	0.737759	-0.0998936	0.141054	1.02079	0.904934	1.15149	0.0205803	0.928668
GCST90006921	coronary heart disease	rs62404124	0.00534215	0.0564359	0.924586	-0.105272	0.115957	1.00536	0.900079	1.12295	0.00534215	0.988724
GCST90006921	coronary heart disease	rs6467	0.0103792	0.0696931	0.881611	-0.126219	0.146978	1.01043	0.881422	1.15833	0.0103792	0.984857
GCST90006921	coronary heart disease	rs652888	0.0430602	0.101202	0.670481	-0.155296	0.241416	1.044	0.856162	1.27305	0.0430602	0.904229
GCST90006921	coronary heart disease	rs6727186	-0.0347732	0.0889156	0.695737	-0.209048	0.139501	0.965824	0.811357	1.1497	-0.0347732	0.911805
GCST90006921	coronary heart disease	rs681343	-0.0595202	0.0459948	0.195644	-0.14967	0.0306297	0.942217	0.860992	1.0311	-0.0595202	0.549943
GCST90006921	coronary heart disease	rs72678874	-0.110809	0.0815378	0.174151	-0.270623	0.0490054	0.89511	0.762904	1.05023	-0.110809	0.549943
GCST90006921	coronary heart disease	rs73086452	0.0173876	0.0864702	0.840634	-0.152094	0.186869	1.01754	0.858908	1.20547	0.0173876	0.96203
GCST90006921	coronary heart disease	rs7757696	0.130419	0.0614648	0.0338504	0.00994801	0.25089	1.13931	1.01	1.28517	0.130419	0.274709
GCST90006921	coronary heart disease	rs78200201	0.112908	0.0936638	0.228026	-0.0706731	0.296489	1.11953	0.931766	1.34513	0.112908	0.566041
GCST90006921	coronary heart disease	rs79971000	-0.117752	0.105138	0.26272	-0.323822	0.0883172	0.888916	0.723379	1.09233	-0.117752	0.602544
GCST90006921	coronary heart disease	rs9265583	-0.0662406	0.0888543	0.455971	-0.240395	0.107914	0.935906	0.786317	1.11395	-0.0662406	0.829389
GCST90006921	coronary heart disease	rs9274362	0.0914784	0.0488901	0.0613308	-0.00434618	0.187303	1.09579	0.995663	1.20599	0.0914784	0.392145
GCST90006921	coronary heart disease	rs9879204	0.045865	0.0831185	0.581083	-0.117047	0.208777	1.04693	0.889543	1.23217	0.045865	0.904229
GCST90006921	coronary heart disease	All - Inverse variance weighted	0.0303223	0.0105587	0.00408148	0.00962732	0.0510172	1.03079	1.00967	1.05234	0.0303223	0.124003
GCST90006921	coronary heart disease	All - MR Egger	0.0628099	0.0285462	0.0330816	0.00685936	0.11876	1.06482	1.00688	1.1261	0.0628099	0.274709
GCST90006922	coronary heart disease	rs1048372	0.391045	0.198948	0.0493494	0.00110631	0.780983	1.47852	1.00111	2.18362	0.391045	0.325397
GCST90006922	coronary heart disease	rs114638729	0.0534129	0.145418	0.713391	-0.231607	0.338433	1.05487	0.793258	1.40275	0.0534129	0.917839
GCST90006922	coronary heart disease	rs116640755	0.107017	0.0916898	0.243144	-0.0726949	0.286729	1.11295	0.929884	1.33206	0.107017	0.585826
GCST90006922	coronary heart disease	rs117260519	0.0146921	0.151988	0.922992	-0.283205	0.312589	1.0148	0.753365	1.36696	0.0146921	0.988724
GCST90006922	coronary heart disease	rs117877056	0.0960816	0.186453	0.606335	-0.269367	0.46153	1.10085	0.763863	1.5865	0.0960816	0.904229
GCST90006922	coronary heart disease	rs118110906	-0.216452	0.185917	0.244326	-0.580849	0.147945	0.805371	0.559423	1.15945	-0.216452	0.585826
GCST90006922	coronary heart disease	rs12294431	0.18308	0.133953	0.171703	-0.0794672	0.445627	1.20091	0.923608	1.56147	0.18308	0.549943
GCST90006922	coronary heart disease	rs12330321	-0.216151	0.119699	0.07095	-0.45076	0.0184579	0.805613	0.637143	1.01863	-0.216151	0.404607
GCST90006922	coronary heart disease	rs137893789	0.064084	0.170724	0.707388	-0.270534	0.398702	1.06618	0.762972	1.48989	0.064084	0.915698
GCST90006922	coronary heart disease	rs143301161	-0.0884918	0.138539	0.522985	-0.360028	0.183044	0.915311	0.697657	1.20087	-0.0884918	0.875792
GCST90006922	coronary heart disease	rs143628688	-0.169084	0.126596	0.181675	-0.417213	0.0790449	0.844438	0.658881	1.08225	-0.169084	0.549943
GCST90006922	coronary heart disease	rs146003472	0.0222175	0.0858826	0.795869	-0.146112	0.190547	1.02247	0.864061	1.20991	0.0222175	0.959591
GCST90006922	coronary heart disease	rs148744972	-0.275587	0.150062	0.0662855	-0.569708	0.0185344	0.759126	0.56569	1.01871	-0.275587	0.39864
GCST90006922	coronary heart disease	rs151074546	-0.233932	0.170635	0.17039	-0.568375	0.100512	0.791416	0.566445	1.10574	-0.233932	0.549943
GCST90006922	coronary heart disease	rs1610401	0.0458428	0.0880817	0.602745	-0.126797	0.218483	1.04691	0.880912	1.24419	0.0458428	0.904229
GCST90006922	coronary heart disease	rs17211818	0.225872	0.102694	0.0278445	0.0245921	0.427152	1.25342	1.0249	1.53289	0.225872	0.274709
GCST90006922	coronary heart disease	rs189468157	-0.0138592	0.148749	0.925767	-0.305407	0.277689	0.986236	0.736823	1.32008	-0.0138592	0.988724
GCST90006922	coronary heart disease	rs1980496	0.0900222	0.105776	0.394734	-0.117299	0.297343	1.0942	0.889319	1.34628	0.0900222	0.785744
GCST90006922	coronary heart disease	rs2395516	-0.00908422	0.117724	0.938492	-0.239824	0.221656	0.990957	0.786766	1.24814	-0.00908422	0.988724
GCST90006922	coronary heart disease	rs2400705	0.0639665	0.138824	0.644962	-0.208129	0.336062	1.06606	0.812102	1.39943	0.0639665	0.904229
GCST90006922	coronary heart disease	rs2551472	0.0263211	0.133314	0.843486	-0.234974	0.287616	1.02667	0.790591	1.33325	0.0263211	0.96203
GCST90006922	coronary heart disease	rs2598431	-0.211163	0.159407	0.185279	-0.523602	0.101276	0.809642	0.592383	1.10658	-0.211163	0.549943
GCST90006922	coronary heart disease	rs28392702	0.196786	0.127751	0.123465	-0.0536052	0.447177	1.21748	0.947806	1.56389	0.196786	0.517086
GCST90006922	coronary heart disease	rs3093998	0.167671	0.124238	0.177144	-0.0758345	0.411177	1.18255	0.92697	1.50859	0.167671	0.549943
GCST90006922	coronary heart disease	rs3130285	0.194832	0.11598	0.0929819	-0.032489	0.422152	1.21511	0.968033	1.52524	0.194832	0.464463
GCST90006922	coronary heart disease	rs3997848	0.0856014	0.126142	0.497385	-0.161637	0.33284	1.08937	0.85075	1.39492	0.0856014	0.853237
GCST90006922	coronary heart disease	rs4148882	-0.100102	0.120997	0.40806	-0.337255	0.137051	0.904745	0.713727	1.14689	-0.100102	0.789915
GCST90006922	coronary heart disease	rs4546530	-0.0376407	0.12017	0.754106	-0.273173	0.197892	0.963059	0.760961	1.21883	-0.0376407	0.930505
GCST90006922	coronary heart disease	rs480828	0.00545493	0.125906	0.965442	-0.241322	0.252232	1.00547	0.785589	1.28689	0.00545493	0.988724
GCST90006922	coronary heart disease	rs55703686	0.0766854	0.0889975	0.388876	-0.0977498	0.251121	1.0797	0.906876	1.28547	0.0766854	0.781456
GCST90006922	coronary heart disease	rs55910358	-0.0322532	0.141091	0.819181	-0.308792	0.244286	0.968261	0.734333	1.27671	-0.0322532	0.959687
GCST90006922	coronary heart disease	rs6951410	0.0694485	0.128763	0.589645	-0.182927	0.321824	1.07192	0.832829	1.37964	0.0694485	0.904229
GCST90006922	coronary heart disease	rs71398276	0.190545	0.117069	0.103604	-0.0389108	0.420001	1.20991	0.961837	1.52196	0.190545	0.485788
GCST90006922	coronary heart disease	rs73810844	0.133172	0.117181	0.255764	-0.0965037	0.362848	1.14245	0.908007	1.43742	0.133172	0.593097
GCST90006922	coronary heart disease	rs769174	0.328907	0.134038	0.0141342	0.0661923	0.591621	1.38945	1.06843	1.80691	0.328907	0.213023
GCST90006922	coronary heart disease	rs7757696	0.236391	0.111408	0.0338504	0.0180312	0.45475	1.26667	1.01819	1.57578	0.236391	0.274709
GCST90006922	coronary heart disease	rs78079263	-0.239947	0.15755	0.127762	-0.548746	0.0688515	0.786669	0.577674	1.07128	-0.239947	0.517857
GCST90006922	coronary heart disease	rs7853161	0.0664245	0.125201	0.595735	-0.178969	0.311818	1.06868	0.836132	1.36591	0.0664245	0.904229
GCST90006922	coronary heart disease	rs79998883	0.134621	0.114733	0.240659	-0.0902554	0.359497	1.1441	0.913698	1.43261	0.134621	0.585826
GCST90006922	coronary heart disease	rs915895	0.000978398	0.125002	0.993755	-0.244026	0.245982	1.00098	0.783468	1.27888	0.000978398	0.998487
GCST90006922	coronary heart disease	rs9274407	0.147119	0.064534	0.0226244	0.0206328	0.273606	1.15849	1.02085	1.3147	0.147119	0.274709
GCST90006922	coronary heart disease	rs9275955	-0.0124085	0.0832293	0.881484	-0.175538	0.150721	0.987668	0.839006	1.16267	-0.0124085	0.984857
GCST90006922	coronary heart disease	rs9589460	0.0568427	0.123814	0.646165	-0.185833	0.299519	1.05849	0.830412	1.34921	0.0568427	0.904229
GCST90006922	coronary heart disease	rs9895605	0.0535035	0.128483	0.6771	-0.198324	0.305331	1.05496	0.820104	1.35707	0.0535035	0.904229
GCST90006922	coronary heart disease	All - Inverse variance weighted	0.0549009	0.0197033	0.00533008	0.0162824	0.0935195	1.05644	1.01642	1.09803	0.0549009	0.124003
GCST90006922	coronary heart disease	All - MR Egger	0.0345106	0.0480212	0.476334	-0.059611	0.128632	1.03511	0.942131	1.13727	0.0345106	0.837554
GCST90006923	coronary heart disease	rs1056318	0.155347	0.0655601	0.0178103	0.0268494	0.283845	1.16806	1.02721	1.32823	0.155347	0.250532
GCST90006923	coronary heart disease	rs112229531	-0.0293721	0.0409754	0.473483	-0.109684	0.0509396	0.971055	0.896117	1.05226	-0.0293721	0.837554
GCST90006923	coronary heart disease	rs114121446	0	0.0671419	1	-0.131598	0.131598	1	0.876693	1.14065	0	1
GCST90006923	coronary heart disease	rs116104592	-0.211366	0.0759682	0.00539771	-0.360263	-0.0624678	0.809478	0.697493	0.939443	-0.211366	0.124003
GCST90006923	coronary heart disease	rs12082192	0.0741983	0.0803983	0.356068	-0.0833823	0.231779	1.07702	0.919999	1.26084	0.0741983	0.734712
GCST90006923	coronary heart disease	rs12128565	0.119529	0.0891188	0.179846	-0.0551443	0.294202	1.12697	0.946349	1.34205	0.119529	0.549943
GCST90006923	coronary heart disease	rs12895211	-0.0749224	0.0838018	0.371299	-0.239174	0.0893291	0.927815	0.787278	1.09344	-0.0749224	0.753308
GCST90006923	coronary heart disease	rs13225445	-0.0684632	0.0868419	0.430482	-0.238673	0.101747	0.933828	0.787672	1.1071	-0.0684632	0.8026
GCST90006923	coronary heart disease	rs145224249	-0.00599628	0.0925507	0.948342	-0.187396	0.175403	0.994022	0.829116	1.19173	-0.00599628	0.988724
GCST90006923	coronary heart disease	rs1601340	-0.00840986	0.0634659	0.894581	-0.132803	0.115983	0.991625	0.875638	1.12298	-0.00840986	0.988254
GCST90006923	coronary heart disease	rs1634718	-0.0421113	0.0929331	0.650451	-0.22426	0.140037	0.958763	0.799107	1.15032	-0.0421113	0.904229
GCST90006923	coronary heart disease	rs184295	-0.0884829	0.0681898	0.194426	-0.222135	0.0451691	0.915319	0.800807	1.0462	-0.0884829	0.549943
GCST90006923	coronary heart disease	rs189105932	0.0362237	0.0951361	0.703384	-0.150243	0.22269	1.03689	0.860499	1.24943	0.0362237	0.915698
GCST90006923	coronary heart disease	rs1998630	0.00169042	0.0804156	0.983229	-0.155924	0.159305	1.00169	0.855624	1.1727	0.00169042	0.99741
GCST90006923	coronary heart disease	rs201058195	-0.0933109	0.0684706	0.172949	-0.227513	0.0408915	0.91091	0.796512	1.04174	-0.0933109	0.549943
GCST90006923	coronary heart disease	rs211460	0.00356097	0.0782686	0.963711	-0.149845	0.156967	1.00357	0.860841	1.16996	0.00356097	0.988724
GCST90006923	coronary heart disease	rs2394890	0.0864865	0.0675893	0.20069	-0.0459886	0.218962	1.09034	0.955053	1.24478	0.0864865	0.549943
GCST90006923	coronary heart disease	rs2395005	-0.0746693	0.0703654	0.288615	-0.212586	0.0632469	0.92805	0.808491	1.06529	-0.0746693	0.653252
GCST90006923	coronary heart disease	rs241426	0.0428236	0.068464	0.531649	-0.0913658	0.177013	1.04375	0.912684	1.19365	0.0428236	0.882053
GCST90006923	coronary heart disease	rs2523627	0.026643	0.0631896	0.673291	-0.0972087	0.150495	1.027	0.907367	1.16241	0.026643	0.904229
GCST90006923	coronary heart disease	rs2596512	0.0811873	0.059301	0.170977	-0.0350426	0.197417	1.08457	0.965564	1.21825	0.0811873	0.549943
GCST90006923	coronary heart disease	rs2736426	0.0684682	0.0676418	0.311434	-0.0641097	0.201046	1.07087	0.937902	1.22268	0.0684682	0.684506
GCST90006923	coronary heart disease	rs3129718	0.0967081	0.0386825	0.0124177	0.0208904	0.172526	1.10154	1.02111	1.1883	0.0967081	0.201549
GCST90006923	coronary heart disease	rs3129987	0.081322	0.0660805	0.218454	-0.0481958	0.21084	1.08472	0.952947	1.23471	0.081322	0.561434
GCST90006923	coronary heart disease	rs3130283	0.116132	0.0451155	0.0100504	0.0277051	0.204558	1.12314	1.02809	1.22698	0.116132	0.192784
GCST90006923	coronary heart disease	rs3130638	0.0726473	0.0461085	0.115124	-0.0177253	0.16302	1.07535	0.982431	1.17706	0.0726473	0.517086
GCST90006923	coronary heart disease	rs3130915	0.0987959	0.0643961	0.124983	-0.0274205	0.225012	1.10384	0.972952	1.25234	0.0987959	0.517086
GCST90006923	coronary heart disease	rs3131622	0.0392133	0.05848	0.502513	-0.0754076	0.153834	1.03999	0.927365	1.1663	0.0392133	0.855082
GCST90006923	coronary heart disease	rs3135392	0.0756271	0.0488865	0.121864	-0.0201904	0.171445	1.07856	0.980012	1.18702	0.0756271	0.517086
GCST90006923	coronary heart disease	rs34067190	0.0291116	0.0604432	0.630064	-0.089357	0.14758	1.02954	0.914519	1.15903	0.0291116	0.904229
GCST90006923	coronary heart disease	rs372313241	0.0548098	0.0657825	0.404733	-0.0741239	0.183744	1.05634	0.928557	1.20171	0.0548098	0.789915
GCST90006923	coronary heart disease	rs439303	-0.0105751	0.0715226	0.882455	-0.15076	0.129609	0.989481	0.860054	1.13838	-0.0105751	0.984857
GCST90006923	coronary heart disease	rs4843511	0.0206467	0.0721357	0.774709	-0.120739	0.162033	1.02086	0.886265	1.1759	0.0206467	0.945417
GCST90006923	coronary heart disease	rs55792153	0.0944493	0.056511	0.0946537	-0.0163122	0.205211	1.09905	0.98382	1.22778	0.0944493	0.464463
GCST90006923	coronary heart disease	rs56051108	-0.00362822	0.0900652	0.967866	-0.180156	0.1729	0.996378	0.83514	1.18875	-0.00362822	0.988724
GCST90006923	coronary heart disease	rs60365179	0.0152815	0.0540358	0.777327	-0.0906287	0.121192	1.0154	0.913357	1.12884	0.0152815	0.945417
GCST90006923	coronary heart disease	rs61994796	0.0743261	0.100575	0.459898	-0.1228	0.271452	1.07716	0.88444	1.31187	0.0743261	0.829389
GCST90006923	coronary heart disease	rs652888	0.0362275	0.0851435	0.670481	-0.130654	0.203109	1.03689	0.877522	1.22521	0.0362275	0.904229
GCST90006923	coronary heart disease	rs6692568	-0.0793458	0.0751465	0.291022	-0.226633	0.0679413	0.92372	0.797213	1.0703	-0.0793458	0.653252
GCST90006923	coronary heart disease	rs693797	-0.0245159	0.0761115	0.747373	-0.173694	0.124663	0.975782	0.840554	1.13277	-0.0245159	0.930505
GCST90006923	coronary heart disease	rs705483	0.17243	0.0613607	0.00495251	0.0521632	0.292697	1.18819	1.05355	1.34004	0.17243	0.124003
GCST90006923	coronary heart disease	rs7755852	-0.0858279	0.070117	0.220927	-0.223257	0.0516014	0.917752	0.799909	1.05296	-0.0858279	0.561434
GCST90006923	coronary heart disease	rs9264584	-0.194657	0.0653794	0.00290752	-0.322801	-0.0665137	0.823117	0.724118	0.93565	-0.194657	0.122697
GCST90006923	coronary heart disease	rs9265712	-0.0820291	0.0850857	0.335008	-0.248797	0.0847389	0.921245	0.779738	1.08843	-0.0820291	0.714006
GCST90006923	coronary heart disease	rs9271794	0.0554792	0.0394643	0.159781	-0.0218708	0.132829	1.05705	0.978367	1.14205	0.0554792	0.549943
GCST90006923	coronary heart disease	rs9272575	0.144264	0.0861354	0.0939643	-0.0245618	0.313089	1.15519	0.975737	1.36764	0.144264	0.464463
GCST90006923	coronary heart disease	rs9273852	0.0476774	0.0481337	0.32192	-0.0466647	0.14202	1.04883	0.954407	1.1526	0.0476774	0.700259
GCST90006923	coronary heart disease	rs9276515	0.0128572	0.0567079	0.820636	-0.0982902	0.124005	1.01294	0.906386	1.13202	0.0128572	0.959687
GCST90006923	coronary heart disease	rs9276635	0.0417754	0.0440656	0.343116	-0.0445932	0.128144	1.04266	0.956386	1.13672	0.0417754	0.723974
GCST90006923	coronary heart disease	rs9501404	0.0152818	0.0621807	0.805865	-0.106592	0.137156	1.0154	0.898892	1.14701	0.0152818	0.959687
GCST90006923	coronary heart disease	All - Inverse variance weighted	0.0294103	0.0106769	0.00587692	0.00848356	0.0503371	1.02985	1.00852	1.05163	0.0294103	0.124003
GCST90006923	coronary heart disease	All - MR Egger	0.0328317	0.0285462	0.25579	-0.0231188	0.0887822	1.03338	0.977146	1.09284	0.0328317	0.593097
GCST90006924	coronary heart disease	rs1044043	0.0607099	0.0847647	0.473857	-0.105429	0.226849	1.06259	0.899938	1.25464	0.0607099	0.837554
GCST90006924	coronary heart disease	rs111736040	-0.0722717	0.163101	0.657686	-0.39195	0.247407	0.930278	0.675738	1.2807	-0.0722717	0.904229
GCST90006924	coronary heart disease	rs114055193	0.167897	0.110911	0.130078	-0.0494891	0.385283	1.18281	0.951716	1.47003	0.167897	0.517857
GCST90006924	coronary heart disease	rs114708114	0.153945	0.117678	0.19081	-0.0767045	0.384595	1.16643	0.926164	1.46902	0.153945	0.549943
GCST90006924	coronary heart disease	rs115905070	-0.00852064	0.225603	0.969872	-0.450703	0.433661	0.991516	0.63718	1.5429	-0.00852064	0.988724
GCST90006924	coronary heart disease	rs115946194	-0.0749054	0.158738	0.637013	-0.386033	0.236222	0.927831	0.679748	1.26646	-0.0749054	0.904229
GCST90006924	coronary heart disease	rs116522341	0.144594	0.111335	0.194037	-0.0736226	0.362811	1.15557	0.929022	1.43736	0.144594	0.549943
GCST90006924	coronary heart disease	rs11671409	0.133536	0.164322	0.41642	-0.188536	0.455608	1.14286	0.828171	1.57713	0.133536	0.798769
GCST90006924	coronary heart disease	rs1264710	-0.232426	0.113073	0.0398273	-0.454049	-0.0108025	0.792609	0.635052	0.989256	-0.232426	0.29479
GCST90006924	coronary heart disease	rs12796958	0.0950524	0.171114	0.578557	-0.24033	0.430435	1.09972	0.786368	1.53793	0.0950524	0.904229
GCST90006924	coronary heart disease	rs140197270	-0.224108	0.164705	0.173622	-0.54693	0.0987147	0.799229	0.578724	1.10375	-0.224108	0.549943
GCST90006924	coronary heart disease	rs141069040	0.113846	0.221144	0.606689	-0.319596	0.547289	1.12058	0.726442	1.72856	0.113846	0.904229
GCST90006924	coronary heart disease	rs143447099	-0.298477	0.182723	0.102365	-0.656614	0.0596605	0.741947	0.518604	1.06148	-0.298477	0.485788
GCST90006924	coronary heart disease	rs147226235	-0.166088	0.135805	0.221335	-0.432266	0.100091	0.846972	0.649037	1.10527	-0.166088	0.561434
GCST90006924	coronary heart disease	rs148632941	-0.135277	0.191831	0.480693	-0.511265	0.240711	0.873474	0.599737	1.27215	-0.135277	0.838232
GCST90006924	coronary heart disease	rs149480989	0.062801	0.159541	0.693849	-0.249898	0.375501	1.06481	0.77888	1.45572	0.062801	0.911805
GCST90006924	coronary heart disease	rs151719	0.170886	0.130051	0.18885	-0.0840145	0.425787	1.18636	0.919418	1.53079	0.170886	0.549943
GCST90006924	coronary heart disease	rs1766	0.034775	0.14753	0.813654	-0.254384	0.323934	1.03539	0.775394	1.38256	0.034775	0.959687
GCST90006924	coronary heart disease	rs183062732	0.115179	0.244225	0.637204	-0.363502	0.593861	1.12207	0.695238	1.81097	0.115179	0.904229
GCST90006924	coronary heart disease	rs1879314	0.122053	0.0791661	0.123139	-0.0331128	0.277218	1.12981	0.967429	1.31945	0.122053	0.517086
GCST90006924	coronary heart disease	rs200722405	0.0172642	0.121317	0.886838	-0.220518	0.255046	1.01741	0.802103	1.29052	0.0172642	0.984857
GCST90006924	coronary heart disease	rs2244458	0.00732178	0.133954	0.95641	-0.255228	0.269872	1.00735	0.77474	1.3098	0.00732178	0.988724
GCST90006924	coronary heart disease	rs2293751	-0.0715073	0.157555	0.649932	-0.380315	0.2373	0.930989	0.683646	1.26782	-0.0715073	0.904229
GCST90006924	coronary heart disease	rs2524205	0.11191	0.150329	0.456617	-0.182736	0.406555	1.11841	0.832988	1.50164	0.11191	0.829389
GCST90006924	coronary heart disease	rs2534826	0.0884933	0.0904963	0.32814	-0.0888794	0.265866	1.09253	0.914956	1.30456	0.0884933	0.706506
GCST90006924	coronary heart disease	rs2736190	0.342393	0.134632	0.0109849	0.0785144	0.606271	1.40831	1.08168	1.83358	0.342393	0.193151
GCST90006924	coronary heart disease	rs28377109	0.199693	0.0866811	0.0212358	0.029798	0.369588	1.22103	1.03025	1.44714	0.199693	0.274709
GCST90006924	coronary heart disease	rs28393149	0.133355	0.116796	0.253548	-0.0955655	0.362275	1.14266	0.908859	1.43659	0.133355	0.593097
GCST90006924	coronary heart disease	rs28752974	0.391616	0.115497	0.000697147	0.165242	0.617991	1.47937	1.17968	1.8552	0.391616	0.073549
GCST90006924	coronary heart disease	rs318977	-0.173422	0.140291	0.216397	-0.448392	0.101547	0.840782	0.638654	1.10688	-0.173422	0.561434
GCST90006924	coronary heart disease	rs396502	0.0972312	0.0791865	0.219494	-0.0579745	0.252437	1.10212	0.943674	1.28716	0.0972312	0.561434
GCST90006924	coronary heart disease	rs62481806	0.183674	0.150893	0.223509	-0.112076	0.479424	1.20162	0.893977	1.61514	0.183674	0.561434
GCST90006924	coronary heart disease	rs62528379	0.293631	0.172571	0.0888489	-0.0446095	0.631871	1.34129	0.956371	1.88113	0.293631	0.464463
GCST90006924	coronary heart disease	rs7444313	0.159909	0.0791351	0.0433104	0.00480386	0.315014	1.1734	1.00482	1.37028	0.159909	0.29479
GCST90006924	coronary heart disease	rs74454852	0.215566	0.137264	0.116311	-0.0534713	0.484604	1.24056	0.947933	1.62353	0.215566	0.517086
GCST90006924	coronary heart disease	rs7571141	0.057156	0.12535	0.648412	-0.188531	0.302843	1.05882	0.828175	1.3537	0.057156	0.904229
GCST90006924	coronary heart disease	rs76148407	0.15222	0.101389	0.133266	-0.0465027	0.350943	1.16442	0.954562	1.42041	0.15222	0.520726
GCST90006924	coronary heart disease	rs7618405	0.098654	0.125938	0.43342	-0.148185	0.345493	1.10368	0.862272	1.41269	0.098654	0.8026
GCST90006924	coronary heart disease	rs77385351	-0.131305	0.262956	0.617539	-0.646699	0.384089	0.87695	0.523772	1.46828	-0.131305	0.904229
GCST90006924	coronary heart disease	rs7913164	-0.0461097	0.138621	0.739413	-0.317807	0.225588	0.954937	0.727743	1.25306	-0.0461097	0.928668
GCST90006924	coronary heart disease	rs9260257	0.241082	0.132106	0.0680144	-0.0178461	0.500011	1.27263	0.982312	1.64874	0.241082	0.39864
GCST90006924	coronary heart disease	rs9268118	0.341384	0.11284	0.00248317	0.120218	0.56255	1.40689	1.12774	1.75514	0.341384	0.122697
GCST90006924	coronary heart disease	rs9271858	0.141634	0.101742	0.163896	-0.0577809	0.341049	1.15216	0.943857	1.40642	0.141634	0.549943
GCST90006924	coronary heart disease	rs9591402	0.033325	0.0779334	0.668936	-0.119424	0.186074	1.03389	0.887431	1.20451	0.033325	0.904229
GCST90006924	coronary heart disease	All - Inverse variance weighted	0.0937502	0.0208485	6.90029e-06	0.0528872	0.134613	1.09829	1.05431	1.14409	0.0937502	0.00145596
GCST90006924	coronary heart disease	All - MR Egger	0.0962036	0.0460194	0.0426637	0.00600558	0.186402	1.10098	1.00602	1.20491	0.0962036	0.29479
GCST90006902	coronary heart disease	rs1014990	0.035935	0.0446803	0.421241	-0.0516384	0.123509	1.03659	0.949672	1.13146	0.035935	0.800738
GCST90006902	coronary heart disease	rs10802654	-0.00121301	0.0215973	0.95521	-0.0435438	0.0411177	0.998788	0.957391	1.04197	-0.00121301	0.988724
GCST90006902	coronary heart disease	rs116237397	0.0114587	0.0516639	0.824475	-0.0898024	0.11272	1.01152	0.914112	1.11932	0.0114587	0.959687
GCST90006902	coronary heart disease	rs12280629	0.039929	0.0509955	0.433632	-0.0600222	0.13988	1.04074	0.941744	1.15014	0.039929	0.8026
GCST90006902	coronary heart disease	rs142041262	0.021945	0.0376501	0.559983	-0.0518492	0.0957393	1.02219	0.949472	1.10047	0.021945	0.904229
GCST90006902	coronary heart disease	rs17719679	0.0257433	0.0573395	0.653458	-0.0866421	0.138129	1.02608	0.917005	1.14812	0.0257433	0.904229
GCST90006902	coronary heart disease	rs2187912	0.0701449	0.0508833	0.168035	-0.0295864	0.169876	1.07266	0.970847	1.18516	0.0701449	0.549943
GCST90006902	coronary heart disease	rs2410199	0.0210139	0.0466138	0.652128	-0.0703492	0.112377	1.02124	0.932068	1.11893	0.0210139	0.904229
GCST90006902	coronary heart disease	rs2799671	-0.0222087	0.0358053	0.535084	-0.0923871	0.0479696	0.978036	0.911752	1.04914	-0.0222087	0.882053
GCST90006902	coronary heart disease	rs4360526	-0.0134583	0.0426655	0.752428	-0.0970826	0.0701659	0.986632	0.907481	1.07269	-0.0134583	0.930505
GCST90006902	coronary heart disease	rs4372072	0.0756009	0.0521134	0.146863	-0.0265413	0.177743	1.07853	0.973808	1.19452	0.0756009	0.549943
GCST90006902	coronary heart disease	rs5833813	0.00331678	0.0458149	0.942287	-0.0864804	0.0931139	1.00332	0.917154	1.09759	0.00331678	0.988724
GCST90006902	coronary heart disease	rs60297852	-0.00675022	0.0294334	0.818606	-0.0644398	0.0509393	0.993273	0.937593	1.05226	-0.00675022	0.959687
GCST90006902	coronary heart disease	rs77328788	-0.0179556	0.0514121	0.726902	-0.118723	0.082812	0.982205	0.888054	1.08634	-0.0179556	0.928668
GCST90006902	coronary heart disease	rs79076035	0.0926483	0.0424847	0.0292024	0.00937821	0.175918	1.09708	1.00942	1.19234	0.0926483	0.274709
GCST90006902	coronary heart disease	rs79432636	0.0409817	0.0222314	0.0652684	-0.00259184	0.0845552	1.04183	0.997412	1.08823	0.0409817	0.39864
GCST90006902	coronary heart disease	rs79457971	0.0414174	0.0595571	0.48679	-0.0753146	0.158149	1.04229	0.927452	1.17134	0.0414174	0.841908
GCST90006902	coronary heart disease	All - Inverse variance weighted	0.0195471	0.00919564	0.0335285	0.00152369	0.0375706	1.01974	1.00152	1.03829	0.0195471	0.274709
GCST90006902	coronary heart disease	All - MR Egger	0.0201222	0.0153584	0.209847	-0.00998036	0.0502247	1.02033	0.990069	1.05151	0.0201222	0.561434
GCST90006918	dilated cardiomyopathy	rs113267208	-1.0749	0.955769	0.260739	-2.94821	0.798406	0.341331	0.0524335	2.222	NA	0.722958
GCST90006918	dilated cardiomyopathy	rs116145037	0.232508	0.647174	0.719396	-1.03595	1.50097	1.26176	0.354888	4.48604	NA	0.910471
GCST90006918	dilated cardiomyopathy	rs117214508	-0.367245	0.492843	0.456178	-1.33322	0.598728	0.69264	0.263628	1.8198	NA	0.88282
GCST90006918	dilated cardiomyopathy	rs117377515	0.00368058	0.578114	0.99492	-1.12942	1.13678	1.00369	0.32322	3.11673	NA	0.99492
GCST90006918	dilated cardiomyopathy	rs117382812	-0.521723	0.780611	0.503908	-2.05172	1.00827	0.593497	0.128514	2.74086	NA	0.88282
GCST90006918	dilated cardiomyopathy	rs117656763	-0.422674	0.64424	0.511772	-1.68538	0.840036	0.655292	0.185373	2.31645	NA	0.88282
GCST90006918	dilated cardiomyopathy	rs117930697	0.259331	0.686142	0.705463	-1.08551	1.60417	1.29606	0.337731	4.97372	NA	0.910471
GCST90006918	dilated cardiomyopathy	rs13161643	0.240758	0.5663	0.670734	-0.869191	1.35071	1.27221	0.419291	3.86015	NA	0.910471
GCST90006918	dilated cardiomyopathy	rs13300961	0.634675	1.17312	0.588499	-1.66465	2.934	1.88641	0.189257	18.8027	NA	0.910471
GCST90006918	dilated cardiomyopathy	rs1330604	-0.0319942	0.409942	0.937792	-0.83548	0.771491	0.968512	0.433666	2.16299	NA	0.969581
GCST90006918	dilated cardiomyopathy	rs139184392	-0.139862	0.311603	0.653541	-0.750604	0.470879	0.869478	0.472081	1.6014	NA	0.910471
GCST90006918	dilated cardiomyopathy	rs141445224	-1.06974	0.795101	0.178492	-2.62814	0.488659	0.343098	0.072213	1.63013	NA	0.702453
GCST90006918	dilated cardiomyopathy	rs141814236	-0.834873	0.720122	0.246314	-2.24631	0.576566	0.43393	0.105789	1.77991	NA	0.7228
GCST90006918	dilated cardiomyopathy	rs143480327	0.331805	0.551064	0.547096	-0.74828	1.41189	1.39348	0.47318	4.10371	NA	0.88282
GCST90006918	dilated cardiomyopathy	rs143764817	1.1511	0.733866	0.116756	-0.28728	2.58947	3.16166	0.750301	13.3228	NA	0.678294
GCST90006918	dilated cardiomyopathy	rs147592315	-0.223384	0.778878	0.774264	-1.74998	1.30322	0.799808	0.173777	3.68112	NA	0.910471
GCST90006918	dilated cardiomyopathy	rs147957235	-0.945965	0.79306	0.232946	-2.50036	0.608432	0.388305	0.0820552	1.83755	NA	0.7228
GCST90006918	dilated cardiomyopathy	rs1541578	-1.35327	0.667334	0.0425724	-2.66125	-0.0452993	0.258393	0.0698609	0.955711	NA	0.602795
GCST90006918	dilated cardiomyopathy	rs17102658	1.53229	0.942338	0.103939	-0.314693	3.37927	4.62876	0.730013	29.3494	NA	0.667397
GCST90006918	dilated cardiomyopathy	rs188293941	-1.91295	1.35018	0.156538	-4.55929	0.733397	0.147645	0.0104695	2.08214	NA	0.702453
GCST90006918	dilated cardiomyopathy	rs2056496	0.788666	0.676	0.243345	-0.536293	2.11363	2.20046	0.584912	8.2782	NA	0.7228
GCST90006918	dilated cardiomyopathy	rs2097685	0.608088	1.39207	0.66224	-2.12037	3.33655	1.83692	0.119987	28.1218	NA	0.910471
GCST90006918	dilated cardiomyopathy	rs2181751	0.271559	0.612886	0.657706	-0.929697	1.47282	1.31201	0.394673	4.3615	NA	0.910471
GCST90006918	dilated cardiomyopathy	rs2346582	-0.526565	0.699923	0.45186	-1.89841	0.845285	0.590631	0.149806	2.32864	NA	0.88282
GCST90006918	dilated cardiomyopathy	rs2762088	0.456572	0.639815	0.475475	-0.797465	1.71061	1.57865	0.450469	5.53233	NA	0.88282
GCST90006918	dilated cardiomyopathy	rs3001299	-0.0687263	0.481586	0.886521	-1.01263	0.875182	0.933582	0.363261	2.39931	NA	0.957128
GCST90006918	dilated cardiomyopathy	rs3114266	-0.432736	0.663452	0.51424	-1.7331	0.86763	0.648732	0.176735	2.38126	NA	0.88282
GCST90006918	dilated cardiomyopathy	rs4979361	-0.33817	0.562635	0.547809	-1.44094	0.764595	0.713074	0.236706	2.14812	NA	0.88282
GCST90006918	dilated cardiomyopathy	rs6829020	-0.838904	0.609288	0.168556	-2.03311	0.355301	0.432184	0.130928	1.42661	NA	0.702453
GCST90006918	dilated cardiomyopathy	rs6930762	-1.1221	0.638912	0.0790419	-2.37437	0.130164	0.325594	0.0930731	1.13902	NA	0.602795
GCST90006918	dilated cardiomyopathy	rs75210946	-0.710432	0.85568	0.406395	-2.38756	0.9667	0.491432	0.0918532	2.62925	NA	0.88282
GCST90006918	dilated cardiomyopathy	rs75918785	-0.33824	0.514162	0.510637	-1.346	0.669519	0.713024	0.26028	1.9533	NA	0.88282
GCST90006918	dilated cardiomyopathy	rs76385134	-1.69157	0.808422	0.0363994	-3.27608	-0.107065	0.18423	0.0377761	0.898467	NA	0.602795
GCST90006918	dilated cardiomyopathy	rs8035180	-0.890668	0.63278	0.159265	-2.13092	0.349581	0.410382	0.118728	1.41847	NA	0.702453
GCST90006918	dilated cardiomyopathy	All - Inverse variance weighted	-0.228519	0.107464	0.0334639	-0.439148	-0.0178898	0.795711	0.644585	0.982269	NA	0.602795
GCST90006918	dilated cardiomyopathy	All - MR Egger	-0.204126	0.185041	0.278193	-0.566807	0.158554	0.815359	0.567334	1.17182	NA	0.72944
GCST90006926	dilated cardiomyopathy	rs111795967	-0.0526483	0.193896	0.785984	-0.432684	0.327388	0.948714	0.648765	1.38734	-0.0526483	0.910471
GCST90006926	dilated cardiomyopathy	rs112090875	0.021312	0.236163	0.928094	-0.441568	0.484192	1.02154	0.643027	1.62286	0.021312	0.969461
GCST90006926	dilated cardiomyopathy	rs112698198	0.0615642	0.207043	0.766199	-0.344239	0.467368	1.0635	0.708759	1.59579	0.0615642	0.910471
GCST90006926	dilated cardiomyopathy	rs114155328	-0.0371689	0.18684	0.842314	-0.403376	0.329038	0.963513	0.668061	1.38963	-0.0371689	0.925787
GCST90006926	dilated cardiomyopathy	rs114521655	-0.234457	0.178612	0.189298	-0.584537	0.115623	0.791	0.557364	1.12257	-0.234457	0.721699
GCST90006926	dilated cardiomyopathy	rs114881380	-0.181698	0.168544	0.281014	-0.512044	0.148648	0.833853	0.59927	1.16026	-0.181698	0.72944
GCST90006926	dilated cardiomyopathy	rs11613567	-0.0938286	0.185762	0.613487	-0.457922	0.270264	0.910439	0.632597	1.31031	-0.0938286	0.910471
GCST90006926	dilated cardiomyopathy	rs116486534	-0.223473	0.202805	0.2705	-0.62097	0.174024	0.799737	0.537423	1.19008	-0.223473	0.72944
GCST90006926	dilated cardiomyopathy	rs116889372	-0.398213	0.200706	0.0472492	-0.791596	-0.00482889	0.671519	0.453121	0.995183	-0.398213	0.602795
GCST90006926	dilated cardiomyopathy	rs117745602	0.0166623	0.155718	0.914787	-0.288546	0.32187	1.0168	0.749353	1.37971	0.0166623	0.969461
GCST90006926	dilated cardiomyopathy	rs117944353	-0.0434137	0.196043	0.824742	-0.427657	0.34083	0.957515	0.652035	1.40611	-0.0434137	0.914713
GCST90006926	dilated cardiomyopathy	rs118128369	-0.0662387	0.192025	0.730134	-0.442608	0.310131	0.935907	0.642359	1.3636	-0.0662387	0.910471
GCST90006926	dilated cardiomyopathy	rs140928377	-0.176415	0.233619	0.450165	-0.634308	0.281478	0.83827	0.530302	1.32509	-0.176415	0.88282
GCST90006926	dilated cardiomyopathy	rs143874551	0.238503	0.199285	0.231387	-0.152095	0.629101	1.26935	0.858906	1.87592	0.238503	0.7228
GCST90006926	dilated cardiomyopathy	rs144983967	0.0707659	0.235541	0.763842	-0.390895	0.532426	1.07333	0.676451	1.70306	0.0707659	0.910471
GCST90006926	dilated cardiomyopathy	rs145278907	-0.364829	0.204688	0.0746901	-0.766018	0.0363603	0.694316	0.464861	1.03703	-0.364829	0.602795
GCST90006926	dilated cardiomyopathy	rs146538750	0.142054	0.196619	0.469998	-0.24332	0.527428	1.15264	0.784021	1.69457	0.142054	0.88282
GCST90006926	dilated cardiomyopathy	rs146787568	0.203131	0.177052	0.251259	-0.14389	0.550152	1.22523	0.865983	1.73352	0.203131	0.7228
GCST90006926	dilated cardiomyopathy	rs147859115	-0.139524	0.141942	0.325627	-0.41773	0.138683	0.869772	0.65854	1.14876	-0.139524	0.810744
GCST90006926	dilated cardiomyopathy	rs16849216	-0.00852072	0.196632	0.965436	-0.393919	0.376878	0.991515	0.674408	1.45773	-0.00852072	0.981526
GCST90006926	dilated cardiomyopathy	rs17811389	-0.313779	0.17867	0.079055	-0.663971	0.0364136	0.730681	0.514803	1.03708	-0.313779	0.602795
GCST90006926	dilated cardiomyopathy	rs187264632	0.123551	0.167797	0.461541	-0.205332	0.452434	1.13151	0.814377	1.57213	0.123551	0.88282
GCST90006926	dilated cardiomyopathy	rs31889	-0.199398	0.21653	0.357114	-0.623795	0.225	0.819224	0.535907	1.25232	-0.199398	0.871357
GCST90006926	dilated cardiomyopathy	rs4121993	-0.0233199	0.152745	0.878657	-0.322701	0.276061	0.97695	0.724191	1.31793	-0.0233199	0.957109
GCST90006926	dilated cardiomyopathy	rs4144397	0.0644955	0.192905	0.738125	-0.313599	0.44259	1.06662	0.730812	1.55673	0.0644955	0.910471
GCST90006926	dilated cardiomyopathy	rs55826714	-0.160953	0.199916	0.420762	-0.552788	0.230883	0.851332	0.575343	1.25971	-0.160953	0.88282
GCST90006926	dilated cardiomyopathy	rs56226606	-0.0717331	0.196892	0.715614	-0.457642	0.314176	0.930779	0.632774	1.36913	-0.0717331	0.910471
GCST90006926	dilated cardiomyopathy	rs71518837	-0.297232	0.174233	0.088019	-0.638729	0.0442654	0.742872	0.527963	1.04526	-0.297232	0.631665
GCST90006926	dilated cardiomyopathy	rs72876498	0.42776	0.220977	0.0528961	-0.00535465	0.860874	1.53382	0.99466	2.36523	0.42776	0.602795
GCST90006926	dilated cardiomyopathy	rs72930159	-0.152494	0.210227	0.468221	-0.56454	0.259552	0.858564	0.568622	1.29635	-0.152494	0.88282
GCST90006926	dilated cardiomyopathy	rs74920744	-0.123255	0.209966	0.55719	-0.534789	0.28828	0.884039	0.585793	1.33413	-0.123255	0.88282
GCST90006926	dilated cardiomyopathy	rs77965248	0.157419	0.215055	0.464173	-0.264089	0.578926	1.17049	0.767905	1.78412	0.157419	0.88282
GCST90006926	dilated cardiomyopathy	rs78755026	0.0511084	0.223136	0.818833	-0.386238	0.488455	1.05244	0.679609	1.6298	0.0511084	0.914713
GCST90006926	dilated cardiomyopathy	rs78978107	-0.0669239	0.218571	0.759461	-0.495322	0.361475	0.935266	0.609374	1.43544	-0.0669239	0.910471
GCST90006926	dilated cardiomyopathy	rs8118414	-0.106578	0.0763278	0.16262	-0.25618	0.043025	0.898905	0.774003	1.04396	-0.106578	0.702453
GCST90006926	dilated cardiomyopathy	rs945493	0.149105	0.196858	0.448795	-0.236736	0.534947	1.1608	0.789199	1.70736	0.149105	0.88282
GCST90006926	dilated cardiomyopathy	All - Inverse variance weighted	-0.0622698	0.0298574	0.0370176	-0.12079	-0.00374919	0.939629	0.88622	0.996258	-0.0622698	0.602795
GCST90006926	dilated cardiomyopathy	All - MR Egger	-0.0691968	0.0540806	0.209379	-0.175195	0.0368011	0.933143	0.839294	1.03749	-0.0691968	0.7228
GCST90006928	dilated cardiomyopathy	rs10438342	0.0680453	0.189126	0.719005	-0.302641	0.438732	1.07041	0.738864	1.55074	0.0680453	0.910471
GCST90006928	dilated cardiomyopathy	rs117250441	0.236272	0.198026	0.232816	-0.151858	0.624402	1.26652	0.85911	1.86713	0.236272	0.7228
GCST90006928	dilated cardiomyopathy	rs139359209	0.0728342	0.17163	0.671298	-0.263561	0.409229	1.07555	0.768311	1.50566	0.0728342	0.910471
GCST90006928	dilated cardiomyopathy	rs143711261	0.0959146	0.116149	0.408922	-0.131737	0.323566	1.10067	0.876572	1.38205	0.0959146	0.88282
GCST90006928	dilated cardiomyopathy	rs145339536	0.0159492	0.180858	0.929729	-0.338532	0.370431	1.01608	0.712816	1.44836	0.0159492	0.969461
GCST90006928	dilated cardiomyopathy	rs145749545	0.249248	0.175151	0.154722	-0.0940474	0.592544	1.28306	0.91024	1.80858	0.249248	0.702453
GCST90006928	dilated cardiomyopathy	rs146203692	0.0945819	0.175627	0.590206	-0.249648	0.438812	1.0992	0.779075	1.55086	0.0945819	0.910471
GCST90006928	dilated cardiomyopathy	rs17885299	-0.0888499	0.149706	0.552849	-0.382274	0.204574	0.914983	0.682308	1.227	-0.0888499	0.88282
GCST90006928	dilated cardiomyopathy	rs3136036	0.00575935	0.192362	0.976115	-0.371271	0.38279	1.00578	0.689857	1.46637	0.00575935	0.984182
GCST90006928	dilated cardiomyopathy	rs374456069	0.274701	0.168384	0.102806	-0.055331	0.604733	1.31614	0.946172	1.83076	0.274701	0.667397
GCST90006928	dilated cardiomyopathy	rs62473135	0.194581	0.164456	0.236739	-0.127753	0.516914	1.2148	0.880071	1.67685	0.194581	0.7228
GCST90006928	dilated cardiomyopathy	rs699242	-0.0109388	0.164082	0.946847	-0.332539	0.310661	0.989121	0.717101	1.36433	-0.0109388	0.970717
GCST90006928	dilated cardiomyopathy	rs721294	0.0188323	0.163892	0.908519	-0.302397	0.340061	1.01901	0.739045	1.40503	0.0188323	0.969461
GCST90006928	dilated cardiomyopathy	rs75651344	0.048086	0.135932	0.723525	-0.21834	0.314512	1.04926	0.803852	1.36959	0.048086	0.910471
GCST90006928	dilated cardiomyopathy	rs77266793	0.178004	0.156299	0.254757	-0.128342	0.48435	1.19483	0.879553	1.62312	0.178004	0.7228
GCST90006928	dilated cardiomyopathy	rs77591080	-0.0469867	0.177356	0.791065	-0.394605	0.300632	0.9541	0.673946	1.35071	-0.0469867	0.910471
GCST90006928	dilated cardiomyopathy	rs78192503	0.371533	0.186235	0.0460456	0.00651353	0.736553	1.44996	1.00653	2.08872	0.371533	0.602795
GCST90006928	dilated cardiomyopathy	rs79742459	0.17735	0.180067	0.324666	-0.175581	0.530282	1.19405	0.83897	1.69941	0.17735	0.810744
GCST90006928	dilated cardiomyopathy	All - Inverse variance weighted	0.101427	0.038869	0.00906854	0.0252438	0.17761	1.10675	1.02557	1.19436	0.101427	0.602795
GCST90006928	dilated cardiomyopathy	All - MR Egger	0.104331	0.0777331	0.198277	-0.0480257	0.256688	1.10997	0.953109	1.29264	0.104331	0.7228
GCST90006885	dilated cardiomyopathy	rs10019956	0.67998	0.48885	0.164232	-0.278167	1.63813	1.97384	0.757171	5.14552	0.67998	0.702453
GCST90006885	dilated cardiomyopathy	rs10082455	-0.344922	0.498221	0.488744	-1.32143	0.63159	0.708276	0.266752	1.8806	-0.344922	0.88282
GCST90006885	dilated cardiomyopathy	rs10154192	-0.233	0.479959	0.627351	-1.17372	0.707719	0.792153	0.309215	2.02936	-0.233	0.910471
GCST90006885	dilated cardiomyopathy	rs112690713	-0.669465	0.465766	0.150621	-1.58237	0.243436	0.511982	0.205488	1.27562	-0.669465	0.702453
GCST90006885	dilated cardiomyopathy	rs12647955	-0.187285	0.487233	0.700694	-1.14226	0.767692	0.829208	0.319096	2.15479	-0.187285	0.910471
GCST90006885	dilated cardiomyopathy	rs13044896	-0.140118	0.518733	0.787072	-1.15683	0.8766	0.869256	0.31448	2.40272	-0.140118	0.910471
GCST90006885	dilated cardiomyopathy	rs138806342	0.126458	0.53972	0.81475	-0.931393	1.18431	1.1348	0.394005	3.26842	0.126458	0.914713
GCST90006885	dilated cardiomyopathy	rs140539516	-0.778616	0.52632	0.139045	-1.8102	0.252972	0.459041	0.163621	1.28785	-0.778616	0.702453
GCST90006885	dilated cardiomyopathy	rs1415006	-0.374466	0.427059	0.38057	-1.2115	0.46257	0.687657	0.29775	1.58815	-0.374466	0.88282
GCST90006885	dilated cardiomyopathy	rs144502820	0.134615	0.489836	0.783457	-0.825464	1.09469	1.1441	0.438032	2.98827	0.134615	0.910471
GCST90006885	dilated cardiomyopathy	rs144893441	-0.736641	0.463733	0.112173	-1.64556	0.172275	0.478719	0.192905	1.188	-0.736641	0.678294
GCST90006885	dilated cardiomyopathy	rs146286779	-0.240971	0.51643	0.640779	-1.25317	0.771232	0.785864	0.285597	2.16243	-0.240971	0.910471
GCST90006885	dilated cardiomyopathy	rs147505326	-0.932434	0.46762	0.0461523	-1.84897	-0.015898	0.393595	0.157399	0.984228	-0.932434	0.602795
GCST90006885	dilated cardiomyopathy	rs1781403	-0.976205	0.538164	0.0696849	-2.03101	0.078597	0.376738	0.131203	1.08177	-0.976205	0.602795
GCST90006885	dilated cardiomyopathy	rs1881404	-0.259306	0.492681	0.598669	-1.22496	0.706349	0.771587	0.293769	2.02658	-0.259306	0.910471
GCST90006885	dilated cardiomyopathy	rs2131921	-0.853816	0.483874	0.0776406	-1.80221	0.0945766	0.425787	0.164934	1.09919	-0.853816	0.602795
GCST90006885	dilated cardiomyopathy	rs28448428	-0.139275	0.504604	0.782542	-1.1283	0.849749	0.869989	0.323583	2.33906	-0.139275	0.910471
GCST90006885	dilated cardiomyopathy	rs35305808	-0.652979	0.528904	0.216983	-1.68963	0.383673	0.520493	0.184588	1.46767	-0.652979	0.7228
GCST90006885	dilated cardiomyopathy	rs4254326	0.279123	0.464785	0.548145	-0.631857	1.1901	1.32197	0.531604	3.28742	0.279123	0.88282
GCST90006885	dilated cardiomyopathy	rs4427193	-0.329654	0.48462	0.496357	-1.27951	0.6202	0.719172	0.278174	1.8593	-0.329654	0.88282
GCST90006885	dilated cardiomyopathy	rs492602	-0.150036	0.413702	0.716854	-0.960891	0.66082	0.860677	0.382552	1.93638	-0.150036	0.910471
GCST90006885	dilated cardiomyopathy	rs62258829	-0.125093	0.533415	0.814587	-1.17059	0.920401	0.882415	0.310185	2.5103	-0.125093	0.914713
GCST90006885	dilated cardiomyopathy	rs73357256	-0.586169	0.434393	0.177209	-1.43758	0.265242	0.556455	0.237502	1.30375	-0.586169	0.702453
GCST90006885	dilated cardiomyopathy	rs73544818	0.645371	0.341323	0.0586521	-0.0236222	1.31436	1.90669	0.976655	3.72238	0.645371	0.602795
GCST90006885	dilated cardiomyopathy	rs76847784	0.454659	0.532626	0.393316	-0.589287	1.4986	1.57564	0.554723	4.47544	0.454659	0.88282
GCST90006885	dilated cardiomyopathy	rs9320558	0.278186	0.469612	0.553599	-0.642252	1.19863	1.32073	0.526106	3.31556	0.278186	0.88282
GCST90006885	dilated cardiomyopathy	All - Inverse variance weighted	-0.205707	0.0947877	0.0299926	-0.391491	-0.0199232	0.814071	0.676048	0.980274	-0.205707	0.602795
GCST90006885	dilated cardiomyopathy	All - MR Egger	-0.154546	0.196295	0.438803	-0.539284	0.230192	0.856804	0.583165	1.25884	-0.154546	0.88282
GCST90006912	heart block	rs113321260	0.115559	0.0767369	0.13209	-0.0348455	0.265963	1.1225	0.965755	1.30469	0.115559	0.631098
GCST90006912	heart block	rs113440882	0.0976961	0.0716971	0.173001	-0.0428302	0.238222	1.10263	0.958074	1.26899	0.0976961	0.676977
GCST90006912	heart block	rs11445884	0.150495	0.0682725	0.0275009	0.0166813	0.28431	1.16241	1.01682	1.32884	0.150495	0.541289
GCST90006912	heart block	rs11759094	-0.0290631	0.0788552	0.712453	-0.183619	0.125493	0.971355	0.832253	1.13371	-0.0290631	0.989004
GCST90006912	heart block	rs13236871	0.0992874	0.0823921	0.22818	-0.0622011	0.260776	1.10438	0.939694	1.29794	0.0992874	0.676977
GCST90006912	heart block	rs144257699	0.0962515	0.0791652	0.224049	-0.0589123	0.251415	1.10104	0.942789	1.28584	0.0962515	0.676977
GCST90006912	heart block	rs147016571	0.0049621	0.0773268	0.948834	-0.146598	0.156523	1.00497	0.863641	1.16944	0.0049621	0.989004
GCST90006912	heart block	rs190890483	-0.0466583	0.0947127	0.622274	-0.232295	0.138979	0.954413	0.792712	1.1491	-0.0466583	0.989004
GCST90006912	heart block	rs2946532	-0.00876846	0.0761678	0.90835	-0.158057	0.14052	0.99127	0.853801	1.15087	-0.00876846	0.989004
GCST90006912	heart block	rs58679787	-0.0424336	0.0591591	0.473202	-0.158385	0.0735183	0.958454	0.853521	1.07629	-0.0424336	0.968938
GCST90006912	heart block	rs6456714	0.0718709	0.0815471	0.378133	-0.0879615	0.231703	1.07452	0.915796	1.26075	0.0718709	0.855775
GCST90006912	heart block	rs6954116	0.0358039	0.0818583	0.66183	-0.124638	0.196246	1.03645	0.882816	1.21683	0.0358039	0.989004
GCST90006912	heart block	rs71526227	0.0577347	0.0542334	0.287075	-0.0485627	0.164032	1.05943	0.952598	1.17825	0.0577347	0.796402
GCST90006912	heart block	rs72808426	0.0300149	0.0952492	0.752671	-0.156674	0.216703	1.03047	0.854983	1.24198	0.0300149	0.989004
GCST90006912	heart block	rs77162569	-0.115835	0.0755214	0.125077	-0.263857	0.0321867	0.890622	0.768083	1.03271	-0.115835	0.631098
GCST90006912	heart block	rs7923971	0.0659302	0.0712588	0.354851	-0.0737371	0.205597	1.06815	0.928916	1.22826	0.0659302	0.843769
GCST90006912	heart block	rs79544566	0.00644136	0.0821252	0.937483	-0.154524	0.167407	1.00646	0.856823	1.18224	0.00644136	0.989004
GCST90006912	heart block	rs927062	0.15688	0.0762595	0.0396685	0.00741127	0.306349	1.16986	1.00744	1.35846	0.15688	0.568581
GCST90006912	heart block	rs9838549	-0.0696185	0.0847173	0.411206	-0.235664	0.0964275	0.93275	0.790046	1.10123	-0.0696185	0.906761
GCST90006912	heart block	All - Inverse variance weighted	0.0381015	0.0173637	0.0282123	0.00406869	0.0721343	1.03884	1.00408	1.0748	0.0381015	0.541289
GCST90006912	heart block	All - MR Egger	-0.00573949	0.0378596	0.881287	-0.0799443	0.0684653	0.994277	0.923168	1.07086	-0.00573949	0.989004
GCST90006929	heart block	rs1048381	0.0554651	0.110414	0.615431	-0.160947	0.271877	1.05703	0.851337	1.31243	0.0554651	0.989004
GCST90006929	heart block	rs113170172	-0.0103823	0.185521	0.955371	-0.374004	0.35324	0.989671	0.687974	1.42367	-0.0103823	0.989004
GCST90006929	heart block	rs114153013	0.0396865	0.171455	0.816951	-0.296365	0.375738	1.04048	0.743516	1.45607	0.0396865	0.989004
GCST90006929	heart block	rs114382596	0.154303	0.169632	0.363017	-0.178176	0.486782	1.16684	0.836795	1.62707	0.154303	0.843769
GCST90006929	heart block	rs115880026	0.359238	0.224209	0.109102	-0.0802123	0.798688	1.43224	0.92292	2.22262	0.359238	0.631098
GCST90006929	heart block	rs116390172	-0.0713779	0.174466	0.68245	-0.413332	0.270576	0.93111	0.661443	1.31072	-0.0713779	0.989004
GCST90006929	heart block	rs116715716	-0.0756767	0.297957	0.799507	-0.659672	0.508318	0.927116	0.517021	1.66249	-0.0756767	0.989004
GCST90006929	heart block	rs116901371	-0.221092	0.182657	0.226117	-0.579101	0.136916	0.801643	0.560402	1.14673	-0.221092	0.676977
GCST90006929	heart block	rs117542783	-0.0936233	0.185992	0.614703	-0.458168	0.270922	0.910626	0.632441	1.31117	-0.0936233	0.989004
GCST90006929	heart block	rs12086317	-0.167639	0.182816	0.359151	-0.525958	0.19068	0.845659	0.590989	1.21007	-0.167639	0.843769
GCST90006929	heart block	rs1233604	0.00202955	0.147267	0.989004	-0.286614	0.290673	1.00203	0.750801	1.33733	0.00202955	0.989004
GCST90006929	heart block	rs12542253	-0.0393514	0.144363	0.785171	-0.322302	0.243599	0.961413	0.724479	1.27583	-0.0393514	0.989004
GCST90006929	heart block	rs13191296	-0.0843414	0.211116	0.689523	-0.498129	0.329446	0.919117	0.607667	1.3902	-0.0843414	0.989004
GCST90006929	heart block	rs13197633	0.0644028	0.159195	0.685807	-0.24762	0.376426	1.06652	0.780656	1.45707	0.0644028	0.989004
GCST90006929	heart block	rs13204572	0.00251577	0.182322	0.988991	-0.354836	0.359867	1.00252	0.701289	1.43314	0.00251577	0.989004
GCST90006929	heart block	rs139827535	0.114791	0.168903	0.49674	-0.216259	0.445841	1.12164	0.805527	1.5618	0.114791	0.989004
GCST90006929	heart block	rs141285318	-0.00572104	0.16111	0.971673	-0.321497	0.310055	0.994295	0.725063	1.3635	-0.00572104	0.989004
GCST90006929	heart block	rs143620855	0.37088	0.190864	0.0519963	-0.00321336	0.744973	1.44901	0.996792	2.10639	0.37088	0.631098
GCST90006929	heart block	rs14597	-0.231909	0.152629	0.128654	-0.531061	0.0672436	0.793019	0.587981	1.06956	-0.231909	0.631098
GCST90006929	heart block	rs150236026	-0.0315626	0.288876	0.912996	-0.59776	0.534634	0.96893	0.550043	1.70682	-0.0315626	0.989004
GCST90006929	heart block	rs1611742	0.052035	0.163175	0.749809	-0.267788	0.371858	1.05341	0.76507	1.45043	0.052035	0.989004
GCST90006929	heart block	rs1738434	-0.102786	0.180007	0.567991	-0.4556	0.250028	0.90232	0.634067	1.28406	-0.102786	0.989004
GCST90006929	heart block	rs192164005	-0.154473	0.202864	0.446382	-0.552088	0.243141	0.856866	0.575747	1.27525	-0.154473	0.936313
GCST90006929	heart block	rs200134706	-0.441491	0.17001	0.00940837	-0.774711	-0.108271	0.643077	0.460837	0.897385	-0.441491	0.541289
GCST90006929	heart block	rs200214283	-0.226734	0.198095	0.252385	-0.615	0.161531	0.797132	0.540641	1.17531	-0.226734	0.723502
GCST90006929	heart block	rs2023471	0.0376486	0.165931	0.820507	-0.287576	0.362873	1.03837	0.75008	1.43745	0.0376486	0.989004
GCST90006929	heart block	rs204887	-0.187624	0.155732	0.228283	-0.492858	0.117609	0.828926	0.610878	1.1248	-0.187624	0.676977
GCST90006929	heart block	rs2233959	-0.147892	0.113919	0.194213	-0.371174	0.0753901	0.862524	0.689924	1.0783	-0.147892	0.676977
GCST90006929	heart block	rs2523559	-0.200946	0.145836	0.168235	-0.486784	0.0848912	0.817956	0.6146	1.0886	-0.200946	0.676977
GCST90006929	heart block	rs2523673	-0.275158	0.126783	0.0299839	-0.523652	-0.0266629	0.759452	0.592353	0.973689	-0.275158	0.541289
GCST90006929	heart block	rs2523978	-0.276062	0.165065	0.0944369	-0.599589	0.0474655	0.758766	0.549037	1.04861	-0.276062	0.631098
GCST90006929	heart block	rs2596495	-0.251216	0.137164	0.0670265	-0.520058	0.0176262	0.777854	0.594486	1.01778	-0.251216	0.631098
GCST90006929	heart block	rs28746795	-0.0768751	0.163124	0.637449	-0.396598	0.242848	0.926005	0.672604	1.27487	-0.0768751	0.989004
GCST90006929	heart block	rs2904789	0.0877395	0.164083	0.59284	-0.233863	0.409342	1.0917	0.79147	1.50583	0.0877395	0.989004
GCST90006929	heart block	rs3129972	-0.238472	0.151797	0.116185	-0.535994	0.0590504	0.787831	0.585088	1.06083	-0.238472	0.631098
GCST90006929	heart block	rs3135359	0.253918	0.192347	0.1868	-0.123081	0.630917	1.28907	0.884192	1.87933	0.253918	0.676977
GCST90006929	heart block	rs35344324	0.164295	0.179225	0.3593	-0.186985	0.515576	1.17856	0.829456	1.6746	0.164295	0.843769
GCST90006929	heart block	rs3734537	0.01023	0.168593	0.951615	-0.320212	0.340673	1.01028	0.725995	1.40589	0.01023	0.989004
GCST90006929	heart block	rs3819720	-0.0281239	0.129	0.827417	-0.280964	0.224716	0.972268	0.755056	1.25197	-0.0281239	0.989004
GCST90006929	heart block	rs433061	-0.199855	0.156514	0.201634	-0.506623	0.106914	0.81885	0.602527	1.11284	-0.199855	0.676977
GCST90006929	heart block	rs437289	-0.27949	0.170853	0.101871	-0.614361	0.0553816	0.75617	0.540987	1.05694	-0.27949	0.631098
GCST90006929	heart block	rs437955	-0.0539012	0.148979	0.717498	-0.3459	0.238097	0.947526	0.707583	1.26883	-0.0539012	0.989004
GCST90006929	heart block	rs56401801	-0.0211697	0.144705	0.883687	-0.304791	0.262451	0.979053	0.737278	1.30011	-0.0211697	0.989004
GCST90006929	heart block	rs61931720	0.136342	0.206751	0.509608	-0.26889	0.541574	1.14607	0.764227	1.71871	0.136342	0.989004
GCST90006929	heart block	rs7077444	-0.0405534	0.18814	0.82934	-0.409308	0.328202	0.960258	0.664109	1.38847	-0.0405534	0.989004
GCST90006929	heart block	rs72875681	0.215232	0.167713	0.199373	-0.113484	0.543949	1.24015	0.892718	1.7228	0.215232	0.676977
GCST90006929	heart block	rs73064196	0.382079	0.23858	0.109272	-0.0855366	0.849695	1.46533	0.918019	2.33893	0.382079	0.631098
GCST90006929	heart block	rs73225940	0.0326201	0.146568	0.823878	-0.254653	0.319894	1.03316	0.775185	1.37698	0.0326201	0.989004
GCST90006929	heart block	rs75410219	0.373322	0.202165	0.0648029	-0.0229224	0.769566	1.45255	0.977338	2.15883	0.373322	0.631098
GCST90006929	heart block	rs758778	-0.133554	0.143551	0.352182	-0.414914	0.147805	0.87498	0.660397	1.15929	-0.133554	0.843769
GCST90006929	heart block	rs77988926	-0.0126296	0.116001	0.913301	-0.239991	0.214732	0.98745	0.786635	1.23953	-0.0126296	0.989004
GCST90006929	heart block	rs890135	0.162858	0.16732	0.330387	-0.165089	0.490804	1.17687	0.847819	1.63363	0.162858	0.843769
GCST90006929	heart block	rs9260475	-0.0729759	0.116743	0.531906	-0.301792	0.15584	0.929623	0.739492	1.16864	-0.0729759	0.989004
GCST90006929	heart block	rs9266271	-0.0297715	0.139103	0.830528	-0.302414	0.242871	0.970667	0.739032	1.2749	-0.0297715	0.989004
GCST90006929	heart block	rs9267575	-0.0616378	0.118755	0.603737	-0.294398	0.171122	0.940223	0.74498	1.18664	-0.0616378	0.989004
GCST90006929	heart block	rs9267947	-0.188152	0.124699	0.131337	-0.432562	0.0562579	0.828489	0.648845	1.05787	-0.188152	0.631098
GCST90006929	heart block	rs9270551	-0.163571	0.133293	0.219765	-0.424824	0.097683	0.849107	0.653885	1.10261	-0.163571	0.676977
GCST90006929	heart block	rs9272285	0.0200932	0.139959	0.885844	-0.254226	0.294412	1.0203	0.775517	1.34234	0.0200932	0.989004
GCST90006929	heart block	rs9272445	0.142467	0.223461	0.523769	-0.295517	0.58045	1.15311	0.744147	1.78684	0.142467	0.989004
GCST90006929	heart block	rs9274055	-0.0263048	0.155329	0.865522	-0.33075	0.27814	0.974038	0.718385	1.32067	-0.0263048	0.989004
GCST90006929	heart block	rs9275601	0.0701773	0.15447	0.649605	-0.232584	0.372938	1.0727	0.792484	1.45199	0.0701773	0.989004
GCST90006929	heart block	rs9275844	0.110037	0.142514	0.440048	-0.169291	0.389364	1.11632	0.844264	1.47604	0.110037	0.936313
GCST90006929	heart block	rs9501520	-0.0173348	0.168207	0.917918	-0.347022	0.312352	0.982815	0.70679	1.36664	-0.0173348	0.989004
GCST90006929	heart block	All - Inverse variance weighted	-0.0429312	0.019958	0.0314703	-0.0820489	-0.00381347	0.957977	0.921227	0.996194	-0.0429312	0.541289
GCST90006929	heart block	All - MR Egger	0.0188663	0.0517877	0.716894	-0.0826376	0.12037	1.01905	0.920685	1.12791	0.0188663	0.989004
GCST90006928	hypertrophic cardiomyopathy	rs10438342	0.358739	0.308705	0.245205	-0.246324	0.963801	1.43152	0.781669	2.62164	0.358739	0.700586
GCST90006928	hypertrophic cardiomyopathy	rs117250441	-0.0865877	0.330043	0.793049	-0.733471	0.560296	0.917055	0.480239	1.75119	-0.0865877	0.85117
GCST90006928	hypertrophic cardiomyopathy	rs139359209	-0.0661888	0.273261	0.808611	-0.601781	0.469403	0.935954	0.547835	1.59904	-0.0661888	0.85117
GCST90006928	hypertrophic cardiomyopathy	rs143711261	-0.124382	0.193056	0.519392	-0.502771	0.254007	0.883042	0.604852	1.28918	-0.124382	0.799064
GCST90006928	hypertrophic cardiomyopathy	rs145339536	0.19109	0.341855	0.576176	-0.478946	0.861125	1.21057	0.619436	2.36582	0.19109	0.823109
GCST90006928	hypertrophic cardiomyopathy	rs145749545	0.660608	0.332874	0.0471937	0.00817454	1.31304	1.93597	1.00821	3.71747	0.660608	0.235969
GCST90006928	hypertrophic cardiomyopathy	rs146203692	0.289646	0.294679	0.325646	-0.287925	0.867217	1.33595	0.749818	2.38028	0.289646	0.705256
GCST90006928	hypertrophic cardiomyopathy	rs17885299	-0.216242	0.285618	0.448989	-0.776054	0.343569	0.80554	0.460219	1.40997	-0.216242	0.799064
GCST90006928	hypertrophic cardiomyopathy	rs3136036	0.392953	0.281221	0.162321	-0.158241	0.944146	1.48135	0.853644	2.57062	0.392953	0.54107
GCST90006928	hypertrophic cardiomyopathy	rs374456069	1.07754	0.519135	0.0379267	0.0600358	2.09505	2.93745	1.06187	8.12581	1.07754	0.235969
GCST90006928	hypertrophic cardiomyopathy	rs62473135	-0.218865	0.235464	0.352628	-0.680374	0.242645	0.80343	0.506427	1.27462	-0.218865	0.705256
GCST90006928	hypertrophic cardiomyopathy	rs699242	0.596729	0.235749	0.0113673	0.13466	1.0588	1.81617	1.14415	2.8829	0.596729	0.227346
GCST90006928	hypertrophic cardiomyopathy	rs721294	0.221153	0.23235	0.341195	-0.234254	0.67656	1.24751	0.791161	1.9671	0.221153	0.705256
GCST90006928	hypertrophic cardiomyopathy	rs75651344	0.0439227	0.169654	0.795716	-0.288599	0.376445	1.0449	0.749312	1.4571	0.0439227	0.85117
GCST90006928	hypertrophic cardiomyopathy	rs77266793	0.557314	0.327281	0.0885941	-0.0841568	1.19878	1.74598	0.919287	3.31609	0.557314	0.354376
GCST90006928	hypertrophic cardiomyopathy	rs77591080	0.00954651	0.403788	0.981138	-0.781877	0.80097	1.00959	0.457546	2.2277	0.00954651	0.981138
GCST90006928	hypertrophic cardiomyopathy	rs78192503	0.261103	0.572741	0.648475	-0.861471	1.38368	1.29836	0.42254	3.98954	0.261103	0.84421
GCST90006928	hypertrophic cardiomyopathy	rs79742459	0.121079	0.289116	0.675368	-0.445588	0.687747	1.12871	0.640448	1.98923	0.121079	0.84421
GCST90006928	hypertrophic cardiomyopathy	All - Inverse variance weighted	0.151284	0.0704664	0.0318019	0.0131696	0.289398	1.16333	1.01326	1.33562	0.151284	0.235969
GCST90006928	hypertrophic cardiomyopathy	All - MR Egger	0.108741	0.152172	0.485157	-0.189516	0.406998	1.11487	0.82736	1.5023	0.108741	0.799064
GCST90006921	Infective endocarditis	rs1015166	0.0813104	0.176936	0.645841	-0.265483	0.428104	1.08471	0.766835	1.53435	0.0813104	0.967486
GCST90006921	Infective endocarditis	rs11179421	-0.0448658	0.15015	0.765088	-0.33916	0.249428	0.956126	0.712369	1.28329	-0.0448658	0.967486
GCST90006921	Infective endocarditis	rs111840884	0.21828	0.167148	0.191584	-0.10933	0.54589	1.24394	0.896434	1.72614	0.21828	0.967486
GCST90006921	Infective endocarditis	rs11244	-0.122976	0.158839	0.438803	-0.4343	0.188349	0.884285	0.647718	1.20725	-0.122976	0.967486
GCST90006921	Infective endocarditis	rs12600608	0.276136	0.158276	0.081046	-0.0340849	0.586357	1.31803	0.966489	1.79743	0.276136	0.82059
GCST90006921	Infective endocarditis	rs12629858	-0.270684	0.163314	0.0974292	-0.59078	0.0494112	0.762857	0.553895	1.05065	-0.270684	0.856966
GCST90006921	Infective endocarditis	rs144890336	-0.118581	0.183116	0.51726	-0.477488	0.240326	0.88818	0.62034	1.27166	-0.118581	0.967486
GCST90006921	Infective endocarditis	rs151719	0.00779198	0.110684	0.943877	-0.209149	0.224733	1.00782	0.811274	1.25199	0.00779198	0.993268
GCST90006921	Infective endocarditis	rs1738434	0.0674148	0.181119	0.709734	-0.287578	0.422407	1.06974	0.750078	1.52563	0.0674148	0.967486
GCST90006921	Infective endocarditis	rs17426017	-0.107081	0.211217	0.612175	-0.521066	0.306904	0.898453	0.593887	1.35921	-0.107081	0.967486
GCST90006921	Infective endocarditis	rs17843569	0.00619217	0.0521826	0.905542	-0.0960857	0.10847	1.00621	0.908386	1.11457	0.00619217	0.991728
GCST90006921	Infective endocarditis	rs186325882	-0.0574498	0.25014	0.818348	-0.547725	0.432825	0.944169	0.578264	1.54161	-0.0574498	0.967486
GCST90006921	Infective endocarditis	rs2157051	-0.011708	0.0763709	0.878158	-0.161395	0.137979	0.98836	0.850956	1.14795	-0.011708	0.987927
GCST90006921	Infective endocarditis	rs2244458	0.129529	0.103776	0.211973	-0.0738719	0.332929	1.13829	0.928791	1.39505	0.129529	0.967486
GCST90006921	Infective endocarditis	rs2256965	0.317313	0.135815	0.0194724	0.0511155	0.58351	1.37343	1.05244	1.79232	0.317313	0.604838
GCST90006921	Infective endocarditis	rs2354335	0.167836	0.157288	0.285946	-0.14045	0.476121	1.18274	0.868967	1.60982	0.167836	0.967486
GCST90006921	Infective endocarditis	rs2394900	0.0678998	0.151969	0.65502	-0.22996	0.36576	1.07026	0.794565	1.44161	0.0678998	0.967486
GCST90006921	Infective endocarditis	rs2442719	-0.0635198	0.109396	0.561483	-0.277936	0.150897	0.938455	0.757345	1.16288	-0.0635198	0.967486
GCST90006921	Infective endocarditis	rs2596470	-0.0701853	0.116413	0.546577	-0.298355	0.157985	0.932221	0.742038	1.17115	-0.0701853	0.967486
GCST90006921	Infective endocarditis	rs2857609	0.205074	0.104329	0.04934	0.000588575	0.40956	1.22762	1.00059	1.50615	0.205074	0.667928
GCST90006921	Infective endocarditis	rs28745907	0.0946702	0.16281	0.560919	-0.224437	0.413777	1.0993	0.798966	1.51252	0.0946702	0.967486
GCST90006921	Infective endocarditis	rs28746882	0.165376	0.186999	0.376498	-0.201143	0.531895	1.17984	0.817796	1.70215	0.165376	0.967486
GCST90006921	Infective endocarditis	rs3130279	0.175678	0.0951249	0.0647745	-0.0107671	0.362123	1.19205	0.989291	1.43638	0.175678	0.699565
GCST90006921	Infective endocarditis	rs3131004	-0.154329	0.167389	0.356539	-0.482411	0.173753	0.85699	0.617293	1.18976	-0.154329	0.967486
GCST90006921	Infective endocarditis	rs3132572	-0.1158	0.172473	0.501959	-0.453846	0.222246	0.890653	0.63518	1.24888	-0.1158	0.967486
GCST90006921	Infective endocarditis	rs3135000	-0.0523896	0.115224	0.649342	-0.278228	0.173449	0.948959	0.757124	1.1894	-0.0523896	0.967486
GCST90006921	Infective endocarditis	rs3135364	0.0428967	0.160231	0.788916	-0.271155	0.356949	1.04383	0.762498	1.42896	0.0428967	0.967486
GCST90006921	Infective endocarditis	rs34137317	0.19377	0.176349	0.271862	-0.151874	0.539413	1.21382	0.859096	1.715	0.19377	0.967486
GCST90006921	Infective endocarditis	rs3763354	0.0245043	0.085469	0.774339	-0.143015	0.192024	1.02481	0.866741	1.2117	0.0245043	0.967486
GCST90006921	Infective endocarditis	rs3819720	0.1459	0.162926	0.370521	-0.173436	0.465236	1.15708	0.840771	1.59239	0.1459	0.967486
GCST90006921	Infective endocarditis	rs394657	0.315095	0.149301	0.0348173	0.0224663	0.607724	1.37039	1.02272	1.83625	0.315095	0.604838
GCST90006921	Infective endocarditis	rs471964	-0.0424168	0.138609	0.759591	-0.31409	0.229257	0.95847	0.730453	1.25766	-0.0424168	0.967486
GCST90006921	Infective endocarditis	rs532098	0.0625036	0.118978	0.59935	-0.170694	0.295701	1.0645	0.843079	1.34407	0.0625036	0.967486
GCST90006921	Infective endocarditis	rs62404124	0.0136437	0.107267	0.898788	-0.1966	0.223888	1.01374	0.821519	1.25093	0.0136437	0.991728
GCST90006921	Infective endocarditis	rs6467	-0.0317852	0.134503	0.813187	-0.295411	0.23184	0.968715	0.744226	1.26092	-0.0317852	0.967486
GCST90006921	Infective endocarditis	rs652888	0.261653	0.19675	0.183558	-0.123976	0.647283	1.29908	0.883401	1.91034	0.261653	0.967486
GCST90006921	Infective endocarditis	rs6727186	0.134675	0.171649	0.43269	-0.201757	0.471107	1.14416	0.817294	1.60177	0.134675	0.967486
GCST90006921	Infective endocarditis	rs681343	0.072534	0.0936263	0.438506	-0.110974	0.256042	1.07523	0.894962	1.29181	0.072534	0.967486
GCST90006921	Infective endocarditis	rs72678874	-0.0615272	0.157392	0.695858	-0.370015	0.246961	0.940327	0.690724	1.28013	-0.0615272	0.967486
GCST90006921	Infective endocarditis	rs73086452	-0.055407	0.165169	0.737281	-0.379138	0.268324	0.9461	0.684451	1.30777	-0.055407	0.967486
GCST90006921	Infective endocarditis	rs7757696	0.0483989	0.118886	0.683931	-0.184617	0.281415	1.04959	0.831423	1.325	0.0483989	0.967486
GCST90006921	Infective endocarditis	rs78200201	0.169568	0.179989	0.346139	-0.183209	0.522346	1.18479	0.832594	1.68598	0.169568	0.967486
GCST90006921	Infective endocarditis	rs79971000	-0.14136	0.203832	0.487989	-0.540871	0.258151	0.868177	0.582241	1.29453	-0.14136	0.967486
GCST90006921	Infective endocarditis	rs9265583	-0.216138	0.173945	0.214029	-0.557071	0.124795	0.805624	0.572885	1.13292	-0.216138	0.967486
GCST90006921	Infective endocarditis	rs9274362	0.0247272	0.0989778	0.802722	-0.169269	0.218724	1.02504	0.844281	1.24449	0.0247272	0.967486
GCST90006921	Infective endocarditis	rs9879204	0.0914124	0.162151	0.572926	-0.226404	0.409229	1.09572	0.797396	1.50566	0.0914124	0.967486
GCST90006921	Infective endocarditis	All - Inverse variance weighted	0.0399078	0.0187161	0.0329841	0.00322433	0.0765913	1.04071	1.00323	1.0796	0.0399078	0.604838
GCST90006921	Infective endocarditis	All - MR Egger	0.0511089	0.0506884	0.318826	-0.0482404	0.150458	1.05244	0.952905	1.16237	0.0511089	0.967486
GCST90006928	Infective endocarditis	rs10438342	-0.0547361	0.120863	0.650638	-0.291628	0.182156	0.946735	0.747046	1.1998	-0.0547361	0.967486
GCST90006928	Infective endocarditis	rs1075496	0.145052	0.12276	0.237368	-0.0955574	0.385661	1.1561	0.908866	1.47059	0.145052	0.967486
GCST90006928	Infective endocarditis	rs117250441	-0.140891	0.150675	0.349756	-0.436214	0.154433	0.868584	0.646479	1.167	-0.140891	0.967486
GCST90006928	Infective endocarditis	rs139359209	0.00618082	0.110456	0.955376	-0.210313	0.222675	1.0062	0.810331	1.24941	0.00618082	0.993268
GCST90006928	Infective endocarditis	rs143711261	0.00175012	0.0735099	0.981006	-0.142329	0.145829	1.00175	0.867336	1.157	0.00175012	0.993268
GCST90006928	Infective endocarditis	rs145339536	-0.0134513	0.105448	0.898495	-0.220129	0.193226	0.986639	0.802415	1.21316	-0.0134513	0.991728
GCST90006928	Infective endocarditis	rs145749545	0.208578	0.128961	0.105798	-0.0441859	0.461342	1.23193	0.956776	1.5862	0.208578	0.856966
GCST90006928	Infective endocarditis	rs146203692	-0.0959672	0.127259	0.450782	-0.345394	0.15346	0.908494	0.707941	1.16586	-0.0959672	0.967486
GCST90006928	Infective endocarditis	rs1766	0.0825875	0.0852632	0.332736	-0.0845284	0.249703	1.08609	0.918946	1.28364	0.0825875	0.967486
GCST90006928	Infective endocarditis	rs17885299	0.166916	0.134672	0.215187	-0.0970404	0.430872	1.18165	0.907519	1.5386	0.166916	0.967486
GCST90006928	Infective endocarditis	rs2021722	0.0652257	0.136259	0.632159	-0.201841	0.332292	1.0674	0.817225	1.39416	0.0652257	0.967486
GCST90006928	Infective endocarditis	rs2263321	0.123896	0.12121	0.306706	-0.113676	0.361468	1.1319	0.892547	1.43544	0.123896	0.967486
GCST90006928	Infective endocarditis	rs2517873	0.00324176	0.110928	0.976686	-0.214177	0.220661	1.00325	0.807205	1.2469	0.00324176	0.993268
GCST90006928	Infective endocarditis	rs2523625	-0.187706	0.136943	0.170475	-0.456115	0.0807034	0.828859	0.633741	1.08405	-0.187706	0.967486
GCST90006928	Infective endocarditis	rs2844642	0.106612	0.142549	0.454523	-0.172784	0.386008	1.1125	0.841319	1.4711	0.106612	0.967486
GCST90006928	Infective endocarditis	rs3134798	0.22818	0.118644	0.0544512	-0.00436254	0.460723	1.25631	0.995647	1.58522	0.22818	0.667928
GCST90006928	Infective endocarditis	rs3135369	0.079683	0.100356	0.427192	-0.117014	0.27638	1.08294	0.889573	1.31835	0.079683	0.967486
GCST90006928	Infective endocarditis	rs3136036	0.0724311	0.164398	0.659514	-0.249789	0.394651	1.07512	0.778965	1.48387	0.0724311	0.967486
GCST90006928	Infective endocarditis	rs374456069	0.0584826	0.0914351	0.522427	-0.12073	0.237695	1.06023	0.886273	1.26832	0.0584826	0.967486
GCST90006928	Infective endocarditis	rs62473135	0.0698999	0.111843	0.531981	-0.149312	0.289112	1.0724	0.861301	1.33524	0.0698999	0.967486
GCST90006928	Infective endocarditis	rs652888	0.13402	0.100776	0.183558	-0.0635011	0.33154	1.14342	0.938473	1.39311	0.13402	0.967486
GCST90006928	Infective endocarditis	rs699242	0.104164	0.108349	0.336365	-0.108201	0.316529	1.10978	0.897447	1.37236	0.104164	0.967486
GCST90006928	Infective endocarditis	rs721294	-0.00688055	0.100745	0.945549	-0.20434	0.190579	0.993143	0.815185	1.20995	-0.00688055	0.993268
GCST90006928	Infective endocarditis	rs75651344	0.018651	0.112691	0.868546	-0.202224	0.239526	1.01883	0.816912	1.27065	0.018651	0.986166
GCST90006928	Infective endocarditis	rs77266793	0.00530666	0.104689	0.959573	-0.199884	0.210497	1.00532	0.818826	1.23429	0.00530666	0.993268
GCST90006928	Infective endocarditis	rs77591080	0.00595467	0.13951	0.965954	-0.267485	0.279394	1.00597	0.765302	1.32233	0.00595467	0.993268
GCST90006928	Infective endocarditis	rs78192503	0.101828	0.111599	0.361537	-0.116907	0.320562	1.10719	0.889668	1.3779	0.101828	0.967486
GCST90006928	Infective endocarditis	rs79742459	0.222464	0.144208	0.122912	-0.0601829	0.505112	1.24915	0.941592	1.65717	0.222464	0.948178
GCST90006928	Infective endocarditis	rs9267575	0.100947	0.128598	0.432465	-0.151105	0.352999	1.10622	0.859757	1.42333	0.100947	0.967486
GCST90006928	Infective endocarditis	rs9271860	-0.0801419	0.13988	0.566689	-0.354306	0.194022	0.922985	0.70166	1.21412	-0.0801419	0.967486
GCST90006928	Infective endocarditis	All - Inverse variance weighted	0.0510889	0.020822	0.0141435	0.0102777	0.0919001	1.05242	1.01033	1.09626	0.0510889	0.604838
GCST90006928	Infective endocarditis	All - MR Egger	-0.0116304	0.0474193	0.808038	-0.104572	0.0813114	0.988437	0.90071	1.08471	-0.0116304	0.967486
GCST90006929	Infective endocarditis	rs1048381	0.00471518	0.19689	0.980894	-0.38119	0.39062	1.00473	0.683048	1.4779	0.00471518	0.993268
GCST90006929	Infective endocarditis	rs113170172	0.294993	0.343325	0.390217	-0.377924	0.967909	1.34312	0.685283	2.63243	0.294993	0.967486
GCST90006929	Infective endocarditis	rs114153013	-0.177525	0.318081	0.576768	-0.800963	0.445913	0.83734	0.448897	1.56192	-0.177525	0.967486
GCST90006929	Infective endocarditis	rs114382596	0.156516	0.316748	0.621211	-0.46431	0.777343	1.16943	0.628568	2.17568	0.156516	0.967486
GCST90006929	Infective endocarditis	rs115880026	0.197772	0.416263	0.634706	-0.618103	1.01365	1.21868	0.538966	2.75563	0.197772	0.967486
GCST90006929	Infective endocarditis	rs116390172	0.269323	0.315843	0.39382	-0.34973	0.888376	1.30908	0.704879	2.43118	0.269323	0.967486
GCST90006929	Infective endocarditis	rs116715716	-0.138397	0.535399	0.796027	-1.18778	0.910985	0.870753	0.304898	2.48677	-0.138397	0.967486
GCST90006929	Infective endocarditis	rs116901371	-0.131212	0.337224	0.697207	-0.79217	0.529747	0.877032	0.452861	1.6985	-0.131212	0.967486
GCST90006929	Infective endocarditis	rs117542783	0.0731622	0.34676	0.832897	-0.606488	0.752812	1.07591	0.545262	2.12296	0.0731622	0.970714
GCST90006929	Infective endocarditis	rs12086317	0.0381253	0.332823	0.908801	-0.614207	0.690458	1.03886	0.54107	1.99463	0.0381253	0.991728
GCST90006929	Infective endocarditis	rs1233604	0.326855	0.261654	0.211597	-0.185988	0.839697	1.3866	0.830284	2.31566	0.326855	0.967486
GCST90006929	Infective endocarditis	rs12542253	0.0448047	0.260297	0.863336	-0.465377	0.554986	1.04582	0.627898	1.74192	0.0448047	0.986166
GCST90006929	Infective endocarditis	rs13191296	0.274653	0.386995	0.477885	-0.483857	1.03316	1.31607	0.616401	2.80994	0.274653	0.967486
GCST90006929	Infective endocarditis	rs13197633	0.37733	0.291886	0.196104	-0.194766	0.949427	1.45839	0.823027	2.58423	0.37733	0.967486
GCST90006929	Infective endocarditis	rs13204572	0.21101	0.332453	0.525619	-0.440597	0.862618	1.23493	0.643652	2.36936	0.21101	0.967486
GCST90006929	Infective endocarditis	rs139827535	0.172324	0.313837	0.582946	-0.442797	0.787445	1.18806	0.642238	2.19777	0.172324	0.967486
GCST90006929	Infective endocarditis	rs141285318	-0.295601	0.294725	0.315874	-0.873261	0.28206	0.744084	0.417588	1.32586	-0.295601	0.967486
GCST90006929	Infective endocarditis	rs143620855	-0.513001	0.361789	0.156203	-1.22211	0.196105	0.598696	0.294609	1.21665	-0.513001	0.967486
GCST90006929	Infective endocarditis	rs14597	-0.0999802	0.272357	0.71355	-0.6338	0.433839	0.904855	0.530572	1.54317	-0.0999802	0.967486
GCST90006929	Infective endocarditis	rs150236026	0.225952	0.530368	0.670087	-0.813569	1.26547	1.25352	0.443273	3.54477	0.225952	0.967486
GCST90006929	Infective endocarditis	rs1611742	-0.153561	0.290775	0.597424	-0.723479	0.416358	0.857649	0.485062	1.51643	-0.153561	0.967486
GCST90006929	Infective endocarditis	rs1738434	-0.12042	0.323525	0.709734	-0.754528	0.513688	0.886548	0.470232	1.67144	-0.12042	0.967486
GCST90006929	Infective endocarditis	rs192164005	0.796939	0.377065	0.0345555	0.0578907	1.53599	2.21874	1.0596	4.64591	0.796939	0.604838
GCST90006929	Infective endocarditis	rs200134706	-0.108579	0.328211	0.74078	-0.751873	0.534715	0.897108	0.471483	1.70696	-0.108579	0.967486
GCST90006929	Infective endocarditis	rs200214283	-0.416398	0.363393	0.251852	-1.12865	0.295851	0.659418	0.32347	1.34427	-0.416398	0.967486
GCST90006929	Infective endocarditis	rs2023471	0.637128	0.302322	0.0350785	0.0445776	1.22968	1.89104	1.04559	3.42013	0.637128	0.604838
GCST90006929	Infective endocarditis	rs204887	0.614343	0.281121	0.0288643	0.0633464	1.16534	1.84844	1.0654	3.20701	0.614343	0.604838
GCST90006929	Infective endocarditis	rs2233959	0.0716019	0.205369	0.727352	-0.330922	0.474126	1.07423	0.718261	1.60661	0.0716019	0.967486
GCST90006929	Infective endocarditis	rs2523559	0.169862	0.264083	0.520085	-0.34774	0.687463	1.18514	0.706282	1.98866	0.169862	0.967486
GCST90006929	Infective endocarditis	rs2523673	-0.055686	0.227505	0.806635	-0.501595	0.390223	0.945836	0.605564	1.47731	-0.055686	0.967486
GCST90006929	Infective endocarditis	rs2523978	-0.221181	0.303395	0.46599	-0.815836	0.373474	0.801571	0.442269	1.45277	-0.221181	0.967486
GCST90006929	Infective endocarditis	rs2596495	0.0799439	0.238909	0.737911	-0.388317	0.548205	1.08323	0.678197	1.73014	0.0799439	0.967486
GCST90006929	Infective endocarditis	rs28746795	0.0651715	0.293295	0.824155	-0.509687	0.64003	1.06734	0.600683	1.89654	0.0651715	0.967486
GCST90006929	Infective endocarditis	rs2904789	-0.163674	0.295597	0.57978	-0.743043	0.415696	0.849019	0.475664	1.51542	-0.163674	0.967486
GCST90006929	Infective endocarditis	rs3129972	-0.139051	0.277868	0.616778	-0.683672	0.40557	0.870184	0.50476	1.50016	-0.139051	0.967486
GCST90006929	Infective endocarditis	rs3135359	-0.024373	0.341249	0.943061	-0.693221	0.644475	0.975922	0.499963	1.90499	-0.024373	0.993268
GCST90006929	Infective endocarditis	rs35344324	-0.527864	0.322307	0.101471	-1.15959	0.103858	0.589864	0.313616	1.10944	-0.527864	0.856966
GCST90006929	Infective endocarditis	rs3734537	0.256227	0.308005	0.405469	-0.347463	0.859918	1.29205	0.706478	2.36297	0.256227	0.967486
GCST90006929	Infective endocarditis	rs3819720	0.206938	0.231087	0.370521	-0.245992	0.659868	1.22991	0.781928	1.93454	0.206938	0.967486
GCST90006929	Infective endocarditis	rs433061	0.143611	0.287768	0.617742	-0.420413	0.707636	1.15444	0.656776	2.02919	0.143611	0.967486
GCST90006929	Infective endocarditis	rs437289	0.0510942	0.313428	0.870505	-0.563224	0.665413	1.05242	0.56937	1.94529	0.0510942	0.986166
GCST90006929	Infective endocarditis	rs437955	0.271429	0.270483	0.315621	-0.258718	0.801575	1.31184	0.772041	2.22905	0.271429	0.967486
GCST90006929	Infective endocarditis	rs56401801	0.0796095	0.258399	0.758016	-0.426853	0.586072	1.08286	0.652559	1.79692	0.0796095	0.967486
GCST90006929	Infective endocarditis	rs61931720	0.433134	0.382144	0.257033	-0.315867	1.18214	1.54208	0.729156	3.26133	0.433134	0.967486
GCST90006929	Infective endocarditis	rs7077444	0.263604	0.35039	0.45186	-0.42316	0.950368	1.30161	0.654974	2.58666	0.263604	0.967486
GCST90006929	Infective endocarditis	rs72875681	0.230381	0.31008	0.457498	-0.377376	0.838138	1.25908	0.685658	2.31206	0.230381	0.967486
GCST90006929	Infective endocarditis	rs73064196	-0.477621	0.440835	0.27861	-1.34166	0.386414	0.620257	0.261412	1.47169	-0.477621	0.967486
GCST90006929	Infective endocarditis	rs73225940	0	0.270448	1	-0.530079	0.530079	1	0.588559	1.69907	0	1
GCST90006929	Infective endocarditis	rs75410219	0.634812	0.372312	0.0881846	-0.0949201	1.36454	1.88667	0.909446	3.91394	0.634812	0.840348
GCST90006929	Infective endocarditis	rs758778	0.318962	0.25922	0.218522	-0.189109	0.827033	1.3757	0.827696	2.28652	0.318962	0.967486
GCST90006929	Infective endocarditis	rs77988926	-0.22033	0.20379	0.279626	-0.619758	0.179099	0.802254	0.538074	1.19614	-0.22033	0.967486
GCST90006929	Infective endocarditis	rs890135	0	0.304234	1	-0.596299	0.596299	1	0.550846	1.81539	0	1
GCST90006929	Infective endocarditis	rs9260475	0.439226	0.210956	0.0373357	0.0257524	0.852699	1.55151	1.02609	2.34597	0.439226	0.604838
GCST90006929	Infective endocarditis	rs9266271	0.487663	0.252979	0.0538945	-0.00817543	0.983501	1.62851	0.991858	2.6738	0.487663	0.667928
GCST90006929	Infective endocarditis	rs9267575	0.169503	0.215933	0.432465	-0.253725	0.592731	1.18472	0.775905	1.80892	0.169503	0.967486
GCST90006929	Infective endocarditis	rs9267947	0.202624	0.230938	0.380271	-0.250014	0.655262	1.22461	0.77879	1.92565	0.202624	0.967486
GCST90006929	Infective endocarditis	rs9270551	-0.144154	0.240771	0.549361	-0.616066	0.327758	0.865754	0.540065	1.38785	-0.144154	0.967486
GCST90006929	Infective endocarditis	rs9272285	-0.0160384	0.250486	0.948947	-0.50699	0.474913	0.98409	0.602306	1.60787	-0.0160384	0.993268
GCST90006929	Infective endocarditis	rs9272445	0.126769	0.400213	0.75143	-0.657648	0.911186	1.13515	0.518068	2.48727	0.126769	0.967486
GCST90006929	Infective endocarditis	rs9274055	-0.0786015	0.279616	0.77863	-0.626649	0.469446	0.924408	0.534379	1.59911	-0.0786015	0.967486
GCST90006929	Infective endocarditis	rs9275601	0.0303583	0.275151	0.912145	-0.508937	0.569654	1.03082	0.601134	1.76766	0.0303583	0.991728
GCST90006929	Infective endocarditis	rs9275844	0.128281	0.262049	0.624466	-0.385335	0.641897	1.13687	0.680222	1.90008	0.128281	0.967486
GCST90006929	Infective endocarditis	rs9501520	0.0575955	0.301508	0.848506	-0.533359	0.64855	1.05929	0.586631	1.91277	0.0575955	0.981843
GCST90006929	Infective endocarditis	All - Inverse variance weighted	0.0889808	0.036221	0.0140255	0.0179877	0.159974	1.09306	1.01815	1.17348	0.0889808	0.604838
GCST90006929	Infective endocarditis	All - MR Egger	-0.0296528	0.0940833	0.753704	-0.214056	0.154751	0.970783	0.807303	1.16737	-0.0296528	0.967486
GCST90006897	Infective endocarditis	rs10247741	-0.00416576	0.0815371	0.959254	-0.163978	0.155647	0.995843	0.84876	1.16841	-0.00416576	0.993268
GCST90006897	Infective endocarditis	rs113118832	-0.0909575	0.080748	0.259981	-0.249224	0.0673087	0.913057	0.779406	1.06963	-0.0909575	0.967486
GCST90006897	Infective endocarditis	rs113442058	0.0185196	0.0795128	0.815828	-0.137325	0.174365	1.01869	0.871686	1.19049	0.0185196	0.967486
GCST90006897	Infective endocarditis	rs116184496	-0.0384248	0.057523	0.504139	-0.15117	0.0743202	0.962304	0.859702	1.07715	-0.0384248	0.967486
GCST90006897	Infective endocarditis	rs1210063	-0.081133	0.0827213	0.326692	-0.243267	0.0810008	0.922071	0.784062	1.08437	-0.081133	0.967486
GCST90006897	Infective endocarditis	rs59103702	-0.0432684	0.0693961	0.532957	-0.179285	0.0927481	0.957654	0.835868	1.09719	-0.0432684	0.967486
GCST90006897	Infective endocarditis	rs59202061	-0.0400048	0.0544485	0.462505	-0.146724	0.0667142	0.960785	0.863532	1.06899	-0.0400048	0.967486
GCST90006897	Infective endocarditis	rs62317068	0.0331475	0.0830432	0.689776	-0.129617	0.195912	1.0337	0.878432	1.21642	0.0331475	0.967486
GCST90006897	Infective endocarditis	rs67377045	-0.108291	0.0749392	0.148443	-0.255172	0.0385896	0.897366	0.774783	1.03934	-0.108291	0.967486
GCST90006897	Infective endocarditis	rs67696749	-0.0246153	0.0171741	0.151778	-0.0582765	0.00904597	0.975685	0.943389	1.00909	-0.0246153	0.967486
GCST90006897	Infective endocarditis	rs7237980	-0.0341725	0.0787449	0.664314	-0.188512	0.120167	0.966405	0.82819	1.12769	-0.0341725	0.967486
GCST90006897	Infective endocarditis	rs73187797	-0.141726	0.0746792	0.0577222	-0.288098	0.00464489	0.867859	0.749688	1.00466	-0.141726	0.667928
GCST90006897	Infective endocarditis	rs77295813	-0.0422719	0.0766805	0.581446	-0.192566	0.108022	0.958609	0.82484	1.11407	-0.0422719	0.967486
GCST90006897	Infective endocarditis	rs8070971	0.046209	0.0639645	0.470038	-0.0791614	0.171579	1.04729	0.923891	1.18718	0.046209	0.967486
GCST90006897	Infective endocarditis	rs9651379	-0.0559704	0.0648463	0.388069	-0.183069	0.0711283	0.945567	0.832711	1.07372	-0.0559704	0.967486
GCST90006897	Infective endocarditis	All - Inverse variance weighted	-0.0317541	0.0127395	0.0126823	-0.0567235	-0.00678466	0.968745	0.944855	0.993238	-0.0317541	0.604838
GCST90006897	Infective endocarditis	All - MR Egger	-0.0253337	0.019053	0.206495	-0.0626776	0.0120101	0.974984	0.939246	1.01208	-0.0253337	0.967486
GCST90006921	myocarditis	rs1015166	-1.26832	1.01047	0.209416	-3.24885	0.71221	0.281304	0.0388189	2.03849	-1.26832	0.677419
GCST90006921	myocarditis	rs11179421	-1.51996	0.98304	0.12206	-3.44672	0.406797	0.21872	0.03185	1.502	-1.51996	0.656555
GCST90006921	myocarditis	rs111840884	-2.51312	0.982401	0.0105234	-4.43862	-0.587613	0.0810153	0.0118122	0.555652	-2.51312	0.333591
GCST90006921	myocarditis	rs11244	-1.06813	0.96877	0.270217	-2.96692	0.830658	0.34365	0.0514616	2.29483	-1.06813	0.732566
GCST90006921	myocarditis	rs12600608	0.324086	0.937981	0.729707	-1.51436	2.16253	1.38277	0.21995	8.6931	0.324086	0.886273
GCST90006921	myocarditis	rs12629858	0.100771	0.966016	0.916918	-1.79262	1.99416	1.10602	0.166523	7.34605	0.100771	0.97479
GCST90006921	myocarditis	rs144890336	-0.238994	0.984969	0.808283	-2.16953	1.69154	0.787419	0.114231	5.42786	-0.238994	0.933975
GCST90006921	myocarditis	rs151719	-0.95582	0.691997	0.167202	-2.31213	0.400493	0.384497	0.0990497	1.49256	-0.95582	0.656555
GCST90006921	myocarditis	rs17426017	-0.791032	1.00818	0.432679	-2.76706	1.185	0.453377	0.0628465	3.27068	-0.791032	0.802101
GCST90006921	myocarditis	rs2157051	-0.636431	0.489788	0.193806	-1.59641	0.323553	0.529178	0.202622	1.38203	-0.636431	0.677419
GCST90006921	myocarditis	rs2244458	-0.87776	0.600354	0.143722	-2.05445	0.298935	0.415713	0.128163	1.34842	-0.87776	0.656555
GCST90006921	myocarditis	rs2256965	-0.446335	0.752854	0.553277	-1.92193	1.02926	0.639969	0.146324	2.79899	-0.446335	0.804535
GCST90006921	myocarditis	rs2354335	1.06859	0.969513	0.270379	-0.831659	2.96883	2.91127	0.435327	19.4692	1.06859	0.732566
GCST90006921	myocarditis	rs2442719	-0.575671	0.635066	0.364685	-1.8204	0.669058	0.562327	0.161961	1.9524	-0.575671	0.792224
GCST90006921	myocarditis	rs2596470	-0.323853	0.692961	0.640252	-1.68206	1.03435	0.723356	0.185991	2.81328	-0.323853	0.852772
GCST90006921	myocarditis	rs2857609	-0.367559	0.477316	0.441268	-1.3031	0.567981	0.692423	0.271689	1.7647	-0.367559	0.803448
GCST90006921	myocarditis	rs28745907	-0.980816	0.900339	0.275984	-2.74548	0.783848	0.375005	0.0642174	2.18988	-0.980816	0.741414
GCST90006921	myocarditis	rs3130279	-0.575217	0.421533	0.172384	-1.40142	0.250988	0.562583	0.246246	1.28529	-0.575217	0.666411
GCST90006921	myocarditis	rs3131004	0.629819	0.943371	0.504372	-1.21919	2.47883	1.87727	0.29547	11.9272	0.629819	0.803448
GCST90006921	myocarditis	rs3132572	0.0206931	0.707232	0.976658	-1.36548	1.40687	1.02091	0.255258	4.08315	0.0206931	0.986346
GCST90006921	myocarditis	rs3135000	-0.365867	0.665648	0.582566	-1.67054	0.938803	0.693595	0.188146	2.55692	-0.365867	0.80932
GCST90006921	myocarditis	rs3135364	-0.346372	0.778151	0.656232	-1.87155	1.1788	0.707249	0.153885	3.25048	-0.346372	0.855582
GCST90006921	myocarditis	rs34137317	-0.581933	0.973036	0.549801	-2.48908	1.32522	0.558817	0.0829859	3.76301	-0.581933	0.804535
GCST90006921	myocarditis	rs3763354	-1.14876	0.49105	0.0193151	-2.11122	-0.186301	0.31703	0.121091	0.830024	-1.14876	0.401597
GCST90006921	myocarditis	rs3819720	-1.40332	0.946581	0.138203	-3.25862	0.451976	0.245779	0.0384413	1.57141	-1.40332	0.656555
GCST90006921	myocarditis	rs394657	-0.927302	0.876491	0.290069	-2.64522	0.79062	0.39562	0.0709894	2.20476	-0.927302	0.74684
GCST90006921	myocarditis	rs471964	-0.564268	0.761229	0.458537	-2.05628	0.927742	0.568776	0.127929	2.52879	-0.564268	0.803448
GCST90006921	myocarditis	rs532098	-0.435808	0.691282	0.52841	-1.79072	0.919105	0.646742	0.16684	2.50705	-0.435808	0.804529
GCST90006921	myocarditis	rs6467	0.0210908	0.742853	0.97735	-1.4349	1.47708	1.02131	0.238139	4.38015	0.0210908	0.986346
GCST90006921	myocarditis	rs652888	-1.05102	1.00749	0.296851	-3.0257	0.923655	0.349581	0.048524	2.51848	-1.05102	0.74684
GCST90006921	myocarditis	rs6727186	-0.884113	0.945321	0.349659	-2.73694	0.968716	0.41308	0.0647681	2.63456	-0.884113	0.780576
GCST90006921	myocarditis	rs681343	1.30575	0.590796	0.0270951	0.147785	2.46371	3.69044	1.15926	11.7483	1.30575	0.409007
GCST90006921	myocarditis	rs72678874	-1.13571	0.938024	0.225994	-2.97424	0.702821	0.321195	0.0510865	2.01944	-1.13571	0.701482
GCST90006921	myocarditis	rs73086452	-1.84585	0.928731	0.046867	-3.66617	-0.0255401	0.15789	0.0255743	0.974783	-1.84585	0.512305
GCST90006921	myocarditis	rs78200201	-1.43104	0.982149	0.145104	-3.35605	0.493977	0.239061	0.0348728	1.63882	-1.43104	0.656555
GCST90006921	myocarditis	rs79971000	-1.07723	0.975661	0.269549	-2.98952	0.835067	0.340538	0.0503114	2.30497	-1.07723	0.732566
GCST90006921	myocarditis	rs9265583	-1.85734	0.945312	0.0494387	-3.71015	-0.00452684	0.156088	0.0244739	0.995483	-1.85734	0.522402
GCST90006921	myocarditis	rs9879204	0.512197	0.966533	0.596159	-1.38221	2.4066	1.66895	0.251024	11.0962	0.512197	0.811083
GCST90006921	myocarditis	All - Inverse variance weighted	-0.567707	0.121415	2.92858e-06	-0.80568	-0.329734	0.566824	0.446784	0.719115	-0.567707	0.00092836
GCST90006921	myocarditis	All - MR Egger	-0.676403	0.376049	0.0804533	-1.41346	0.0606528	0.508442	0.2433	1.06253	-0.676403	0.656316
GCST90006923	myocarditis	rs112229531	0.525097	0.838237	0.531033	-1.11785	2.16804	1.69062	0.326983	8.74115	0.525097	0.804529
GCST90006923	myocarditis	rs114121446	0.656369	0.751621	0.382515	-0.816807	2.12955	1.92778	0.44184	8.41104	0.656369	0.792224
GCST90006923	myocarditis	rs116104592	0.813535	0.830711	0.32742	-0.814659	2.44173	2.25587	0.44279	11.4929	0.813535	0.763178
GCST90006923	myocarditis	rs12082192	0.642965	0.942744	0.49523	-1.20481	2.49074	1.90211	0.299748	12.0702	0.642965	0.803448
GCST90006923	myocarditis	rs12128565	0.729362	0.917228	0.426508	-1.06841	2.52713	2.07376	0.343556	12.5175	0.729362	0.795313
GCST90006923	myocarditis	rs12895211	-1.19016	0.948773	0.20969	-3.04975	0.669438	0.304174	0.0473707	1.95314	-1.19016	0.677419
GCST90006923	myocarditis	rs13225445	-0.350676	0.841622	0.676922	-2.00026	1.2989	0.704212	0.135301	3.66527	-0.350676	0.855582
GCST90006923	myocarditis	rs145224249	-2.01765	0.954558	0.0345407	-3.88859	-0.146718	0.132967	0.0204743	0.863537	-2.01765	0.449603
GCST90006923	myocarditis	rs1601340	-1.95887	0.859152	0.0226077	-3.64281	-0.274929	0.141018	0.0261788	0.759626	-1.95887	0.401597
GCST90006923	myocarditis	rs1634718	-0.396023	0.929688	0.670127	-2.21821	1.42617	0.672991	0.108804	4.16271	-0.396023	0.855582
GCST90006923	myocarditis	rs184295	-0.670975	0.869662	0.44039	-2.37551	1.03356	0.51121	0.0929669	2.81106	-0.670975	0.803448
GCST90006923	myocarditis	rs189105932	-0.53545	0.912465	0.557327	-2.32388	1.25298	0.585406	0.0978929	3.50077	-0.53545	0.806724
GCST90006923	myocarditis	rs1998630	-0.0514938	0.839451	0.951087	-1.69682	1.59383	0.94981	0.183266	4.92257	-0.0514938	0.979978
GCST90006923	myocarditis	rs211460	-1.40002	0.818654	0.0872391	-3.00458	0.204545	0.246593	0.0495596	1.22697	-1.40002	0.656555
GCST90006923	myocarditis	rs2394890	-1.23863	0.739962	0.0941477	-2.68896	0.211694	0.28978	0.0679517	1.23577	-1.23863	0.656555
GCST90006923	myocarditis	rs2395005	1.11574	0.797785	0.161948	-0.447916	2.6794	3.05183	0.638959	14.5764	1.11574	0.656555
GCST90006923	myocarditis	rs241426	-1.82597	0.80775	0.0237863	-3.40916	-0.24278	0.161061	0.033069	0.784444	-1.82597	0.401597
GCST90006923	myocarditis	rs2517481	1.11887	0.871602	0.199251	-0.589475	2.82721	3.06138	0.554618	16.8982	1.11887	0.677419
GCST90006923	myocarditis	rs2523627	0.733163	0.693799	0.290631	-0.626682	2.09301	2.08165	0.534362	8.10927	0.733163	0.74684
GCST90006923	myocarditis	rs2736426	0.188892	0.722082	0.793634	-1.22639	1.60417	1.20791	0.29335	4.97375	0.188892	0.932426
GCST90006923	myocarditis	rs3129718	-0.663448	0.368793	0.0720236	-1.38628	0.0593871	0.515072	0.250003	1.06119	-0.663448	0.622641
GCST90006923	myocarditis	rs3129987	0.0987365	0.654779	0.880138	-1.18463	1.3821	1.10378	0.305859	3.98327	0.0987365	0.954732
GCST90006923	myocarditis	rs3130283	-0.522585	0.409995	0.202447	-1.32618	0.281006	0.592986	0.265491	1.32446	-0.522585	0.677419
GCST90006923	myocarditis	rs3130638	-0.436492	0.386545	0.258808	-1.19412	0.321136	0.6463	0.302971	1.37869	-0.436492	0.732566
GCST90006923	myocarditis	rs3131622	-0.549346	0.626527	0.380589	-1.77734	0.678646	0.577327	0.169088	1.97121	-0.549346	0.792224
GCST90006923	myocarditis	rs3135392	-0.29412	0.549024	0.592156	-1.37021	0.781967	0.745187	0.254054	2.18577	-0.29412	0.80932
GCST90006923	myocarditis	rs3763347	0.102022	0.971642	0.916376	-1.8024	2.00644	1.10741	0.164903	7.4368	0.102022	0.97479
GCST90006923	myocarditis	rs439303	0.239237	0.820392	0.770583	-1.36873	1.84721	1.27028	0.254429	6.34207	0.239237	0.925283
GCST90006923	myocarditis	rs4843511	-0.577169	0.840595	0.492322	-2.22473	1.0704	0.561486	0.108096	2.91654	-0.577169	0.803448
GCST90006923	myocarditis	rs55792153	-1.05901	0.685752	0.122515	-2.40308	0.285064	0.346799	0.0904387	1.32985	-1.05901	0.656555
GCST90006923	myocarditis	rs60365179	-1.80808	0.791258	0.0223088	-3.35894	-0.257213	0.163969	0.0347719	0.773204	-1.80808	0.401597
GCST90006923	myocarditis	rs61994796	-0.516438	0.941355	0.583272	-2.36149	1.32862	0.596642	0.0942793	3.77582	-0.516438	0.80932
GCST90006923	myocarditis	rs652888	-0.884247	0.847622	0.296851	-2.54559	0.777091	0.413025	0.0784271	2.17514	-0.884247	0.74684
GCST90006923	myocarditis	rs6692568	1.0689	0.853892	0.210643	-0.604728	2.74253	2.91218	0.546223	15.5262	1.0689	0.677419
GCST90006923	myocarditis	rs6910859	0.344467	0.851963	0.685977	-1.32538	2.01432	1.41124	0.265702	7.49559	0.344467	0.857936
GCST90006923	myocarditis	rs693797	-1.2221	0.85363	0.152243	-2.89522	0.451011	0.29461	0.0552869	1.5699	-1.2221	0.656555
GCST90006923	myocarditis	rs705483	-0.371082	0.954212	0.697358	-2.24134	1.49917	0.689987	0.106316	4.47798	-0.371082	0.863526
GCST90006923	myocarditis	rs7755852	-0.373086	0.773207	0.629438	-1.88857	1.1424	0.688606	0.151288	3.13428	-0.373086	0.845474
GCST90006923	myocarditis	rs9276635	-0.757245	0.512973	0.139893	-1.76267	0.248181	0.468956	0.171586	1.28169	-0.757245	0.656555
GCST90006923	myocarditis	All - Inverse variance weighted	-0.386787	0.120349	0.00130952	-0.622671	-0.150904	0.679236	0.53651	0.859931	-0.386787	0.103779
GCST90006923	myocarditis	All - MR Egger	-0.784714	0.29087	0.0104506	-1.35482	-0.214608	0.45625	0.257994	0.806857	-0.784714	0.333591
GCST90006924	myocarditis	rs1044043	-2.07054	0.920238	0.0244489	-3.8742	-0.266869	0.126118	0.0207709	0.765773	-2.07054	0.401597
GCST90006924	myocarditis	rs114055193	-0.564357	1.33175	0.671732	-3.17458	2.04586	0.568725	0.0418117	7.73584	-0.564357	0.855582
GCST90006924	myocarditis	rs114708114	-0.0853982	1.24069	0.945124	-2.51715	2.34636	0.918147	0.080689	10.4474	-0.0853982	0.979978
GCST90006924	myocarditis	rs115905070	0.432352	1.60183	0.787228	-2.70723	3.57194	1.54088	0.0667211	35.5855	0.432352	0.932426
GCST90006924	myocarditis	rs115946194	-1.11129	1.61086	0.490274	-4.26857	2.04599	0.329135	0.0140018	7.73685	-1.11129	0.803448
GCST90006924	myocarditis	rs116522341	-1.72778	1.16766	0.138955	-4.01638	0.560831	0.177679	0.018018	1.75213	-1.72778	0.656555
GCST90006924	myocarditis	rs11671409	-1.34062	1.64425	0.414877	-4.56334	1.8821	0.261683	0.0104272	6.56728	-1.34062	0.792246
GCST90006924	myocarditis	rs1264710	-0.187834	1.24745	0.880311	-2.63283	2.25716	0.828752	0.0718749	9.55591	-0.187834	0.954732
GCST90006924	myocarditis	rs12796958	-1.40275	1.60715	0.382762	-4.55276	1.74726	0.24592	0.010538	5.73888	-1.40275	0.792224
GCST90006924	myocarditis	rs140197270	2.20481	1.39781	0.114718	-0.534892	4.94452	9.06855	0.585733	140.403	2.20481	0.656555
GCST90006924	myocarditis	rs141069040	-1.26931	1.5413	0.410207	-4.29026	1.75165	0.281026	0.0137013	5.76408	-1.26931	0.792246
GCST90006924	myocarditis	rs143447099	1.66037	1.64228	0.31201	-1.5585	4.87923	5.26124	0.210451	131.53	1.66037	0.748879
GCST90006924	myocarditis	rs147226235	0.0954727	1.5877	0.95205	-3.01641	3.20736	1.10018	0.0489767	24.7136	0.0954727	0.979978
GCST90006924	myocarditis	rs148632941	3.15008	1.72363	0.0676117	-0.228232	6.5284	23.338	0.795939	684.302	3.15008	0.622641
GCST90006924	myocarditis	rs149480989	-1.54661	1.49411	0.300604	-4.47506	1.38184	0.212969	0.0113895	3.98223	-1.54661	0.748879
GCST90006924	myocarditis	rs151719	-2.18959	1.58523	0.167202	-5.29664	0.917449	0.111962	0.00500842	2.5029	-2.18959	0.656555
GCST90006924	myocarditis	rs183062732	-1.34627	1.51992	0.375751	-4.32531	1.63277	0.260209	0.0132294	5.11802	-1.34627	0.792224
GCST90006924	myocarditis	rs1879314	-1.37658	1.66396	0.408072	-4.63795	1.88479	0.252439	0.00967747	6.58494	-1.37658	0.792246
GCST90006924	myocarditis	rs2244458	-2.21668	1.51612	0.143722	-5.18828	0.754925	0.108971	0.00558162	2.12745	-2.21668	0.656555
GCST90006924	myocarditis	rs2293751	-0.099693	1.66155	0.952156	-3.35633	3.15695	0.905115	0.0348629	23.4987	-0.099693	0.979978
GCST90006924	myocarditis	rs2524205	-0.22869	1.65889	0.890353	-3.48012	3.02274	0.795575	0.0308038	20.5475	-0.22869	0.956285
GCST90006924	myocarditis	rs2534826	0.0241001	1.0149	0.981055	-1.9651	2.0133	1.02439	0.140141	7.48802	0.0241001	0.986346
GCST90006924	myocarditis	rs2736190	-1.11752	1.25518	0.373293	-3.57768	1.34264	0.327091	0.0279406	3.82914	-1.11752	0.792224
GCST90006924	myocarditis	rs28377109	-0.810661	0.97006	0.403335	-2.71198	1.09066	0.444564	0.0664053	2.97623	-0.810661	0.792246
GCST90006924	myocarditis	rs28752974	-0.035387	1.59174	0.982263	-3.1552	3.08443	0.965232	0.0426299	21.8549	-0.035387	0.986346
GCST90006924	myocarditis	rs318977	2.34896	1.64973	0.154492	-0.884519	5.58243	10.4746	0.412913	265.717	2.34896	0.656555
GCST90006924	myocarditis	rs396502	0.354508	0.837928	0.672239	-1.28783	1.99685	1.42548	0.275869	7.36579	0.354508	0.855582
GCST90006924	myocarditis	rs62481806	1.92347	1.62013	0.235135	-1.25198	5.09893	6.8447	0.285937	163.847	1.92347	0.709885
GCST90006924	myocarditis	rs62528379	2.53807	1.65526	0.125194	-0.706246	5.78239	12.6552	0.493493	324.533	2.53807	0.656555
GCST90006924	myocarditis	rs7444313	-1.38305	0.978102	0.157358	-3.30013	0.534031	0.250813	0.0368785	1.70579	-1.38305	0.656555
GCST90006924	myocarditis	rs74454852	-0.136114	1.39938	0.922514	-2.87889	2.60666	0.872743	0.056197	13.5538	-0.136114	0.97479
GCST90006924	myocarditis	rs7571141	-0.158524	1.62111	0.922101	-3.33589	3.01884	0.853402	0.0355828	20.4676	-0.158524	0.97479
GCST90006924	myocarditis	rs76148407	-0.247881	1.22508	0.839653	-2.64905	2.15329	0.780453	0.0707186	8.61311	-0.247881	0.947224
GCST90006924	myocarditis	rs7618405	0.205111	1.3892	0.882621	-2.51771	2.92793	1.22766	0.0806439	18.689	0.205111	0.954732
GCST90006924	myocarditis	rs77385351	0.916269	1.70414	0.590804	-2.42385	4.25639	2.49995	0.0885796	70.555	0.916269	0.80932
GCST90006924	myocarditis	rs7913164	-1.28897	1.58643	0.416505	-4.39838	1.82043	0.275553	0.0122973	6.17451	-1.28897	0.792246
GCST90006924	myocarditis	rs9268118	-2.17614	1.03473	0.0354577	-4.20422	-0.148063	0.113479	0.0149325	0.862377	-2.17614	0.449603
GCST90006924	myocarditis	rs9271858	-0.591244	1.05826	0.576369	-2.66543	1.48294	0.553638	0.0695695	4.40589	-0.591244	0.80932
GCST90006924	myocarditis	rs9591402	-2.27967	1.69299	0.17813	-5.59792	1.03859	0.102318	0.00370555	2.82523	-2.27967	0.677419
GCST90006924	myocarditis	All - Inverse variance weighted	-0.488827	0.21428	0.0225334	-0.908815	-0.0688384	0.613345	0.403001	0.933477	-0.488827	0.401597
GCST90006924	myocarditis	All - MR Egger	-0.333787	0.465041	0.477415	-1.24527	0.577694	0.716206	0.287864	1.78192	-0.333787	0.803448
GCST90006929	myocarditis	rs114153013	0.956574	1.78635	0.59231	-2.54466	4.45781	2.60276	0.0784994	86.2985	0.956574	0.80932
GCST90006929	myocarditis	rs114382596	1.47279	1.83565	0.422365	-2.12508	5.07065	4.36137	0.119423	159.278	1.47279	0.792246
GCST90006929	myocarditis	rs115880026	-1.17763	1.94881	0.545659	-4.9973	2.64205	0.308009	0.00675614	14.042	-1.17763	0.804529
GCST90006929	myocarditis	rs116390172	-0.716291	1.87801	0.702899	-4.39719	2.9646	0.488561	0.0123119	19.387	-0.716291	0.866563
GCST90006929	myocarditis	rs116901371	2.04686	1.69866	0.228209	-1.28251	5.37622	7.74352	0.277341	216.204	2.04686	0.701482
GCST90006929	myocarditis	rs117542783	1.44532	1.69846	0.394791	-1.88366	4.7743	4.24322	0.152033	118.428	1.44532	0.792246
GCST90006929	myocarditis	rs12086317	-1.16514	1.91007	0.541862	-4.90889	2.5786	0.311877	0.00738068	13.1787	-1.16514	0.804529
GCST90006929	myocarditis	rs1233604	-0.781222	1.07545	0.467584	-2.8891	1.32666	0.457846	0.0556261	3.76843	-0.781222	0.803448
GCST90006929	myocarditis	rs12542253	-0.341196	1.58252	0.829297	-3.44294	2.76055	0.710919	0.0319706	15.8085	-0.341196	0.942248
GCST90006929	myocarditis	rs13191296	-1.59794	1.66158	0.336199	-4.85463	1.65875	0.202313	0.00779222	5.25273	-1.59794	0.777921
GCST90006929	myocarditis	rs13197633	-1.08483	1.07483	0.31283	-3.19149	1.02184	0.33796	0.0411106	2.77829	-1.08483	0.748879
GCST90006929	myocarditis	rs13204572	-1.99964	1.40855	0.155712	-4.76039	0.761119	0.135385	0.00856227	2.14067	-1.99964	0.656555
GCST90006929	myocarditis	rs139827535	-1.26132	1.57164	0.422236	-4.34173	1.8191	0.283281	0.013014	6.16629	-1.26132	0.792246
GCST90006929	myocarditis	rs143620855	-0.45819	1.73442	0.791645	-3.85764	2.94126	0.632428	0.0211177	18.9398	-0.45819	0.932426
GCST90006929	myocarditis	rs14597	1.28326	1.53992	0.404657	-1.73497	4.3015	3.6084	0.176405	73.8106	1.28326	0.792246
GCST90006929	myocarditis	rs150236026	2.44141	1.62282	0.132472	-0.739317	5.62214	11.4893	0.47744	276.481	2.44141	0.656555
GCST90006929	myocarditis	rs1611742	-2.96012	1.53529	0.053848	-5.96929	0.0490408	0.0518126	0.00255607	1.05026	-2.96012	0.533431
GCST90006929	myocarditis	rs192164005	-0.261883	1.81801	0.885461	-3.82517	3.30141	0.769601	0.0218146	27.1508	-0.261883	0.954732
GCST90006929	myocarditis	rs2023471	-3.58198	1.75957	0.0417791	-7.03073	-0.133224	0.0278206	0.000884286	0.875269	-3.58198	0.475199
GCST90006929	myocarditis	rs204887	0.302744	1.63615	0.853202	-2.90411	3.5096	1.35357	0.0547974	33.4349	0.302744	0.947365
GCST90006929	myocarditis	rs2233959	-2.25487	1.16888	0.0537212	-4.54588	0.0361442	0.104888	0.0106109	1.03681	-2.25487	0.533431
GCST90006929	myocarditis	rs2244447	-1.34813	1.54704	0.38352	-4.38033	1.68406	0.259724	0.0125212	5.3874	-1.34813	0.792224
GCST90006929	myocarditis	rs2523559	-2.3948	1.43079	0.094178	-5.19915	0.409552	0.0911908	0.00552123	1.50614	-2.3948	0.656555
GCST90006929	myocarditis	rs2523673	-0.909472	1.28462	0.478963	-3.42732	1.60838	0.402737	0.0324738	4.9947	-0.909472	0.803448
GCST90006929	myocarditis	rs2523978	-0.544177	0.972777	0.575885	-2.45082	1.36247	0.580319	0.0862229	3.90581	-0.544177	0.80932
GCST90006929	myocarditis	rs2596495	-0.174147	0.933975	0.852085	-2.00474	1.65644	0.840173	0.134696	5.24064	-0.174147	0.947365
GCST90006929	myocarditis	rs2844503	-2.04681	1.62575	0.208033	-5.23329	1.13967	0.129146	0.00533594	3.12572	-2.04681	0.677419
GCST90006929	myocarditis	rs2904789	-2.86386	1.7614	0.103971	-6.3162	0.588485	0.0570482	0.00180679	1.80126	-2.86386	0.656555
GCST90006929	myocarditis	rs3129972	-0.237093	0.93614	0.800062	-2.07193	1.59774	0.788918	0.125943	4.94186	-0.237093	0.932426
GCST90006929	myocarditis	rs3135359	-1.903	1.8908	0.314198	-5.60897	1.80297	0.149121	0.00366486	6.06764	-1.903	0.748879
GCST90006929	myocarditis	rs35344324	-3.33821	1.61725	0.0390056	-6.50801	-0.168401	0.0355006	0.00149144	0.845015	-3.33821	0.475199
GCST90006929	myocarditis	rs3819720	-1.9904	1.34258	0.138203	-4.62187	0.641061	0.13664	0.00983439	1.89849	-1.9904	0.656555
GCST90006929	myocarditis	rs433061	-0.22928	0.958896	0.811021	-2.10872	1.65015	0.795105	0.121394	5.20779	-0.22928	0.933975
GCST90006929	myocarditis	rs437289	-1.4207	1.76627	0.421196	-4.88259	2.0412	0.241545	0.00757733	7.69983	-1.4207	0.792246
GCST90006929	myocarditis	rs437955	-0.709489	1.01004	0.482405	-2.68916	1.27018	0.491896	0.067938	3.5615	-0.709489	0.803448
GCST90006929	myocarditis	rs56401801	-0.981058	1.15606	0.396091	-3.24693	1.28481	0.374914	0.0388934	3.614	-0.981058	0.792246
GCST90006929	myocarditis	rs61931720	0.117627	1.82748	0.948679	-3.46423	3.69949	1.12482	0.031297	40.4266	0.117627	0.979978
GCST90006929	myocarditis	rs7077444	-3.0491	1.9189	0.112064	-6.81015	0.711945	0.0474014	0.00110253	2.03795	-3.0491	0.656555
GCST90006929	myocarditis	rs72875681	-5.36226	1.84718	0.00369661	-8.98273	-1.7418	0.00469027	0.00012556	0.175205	-5.36226	0.208652
GCST90006929	myocarditis	rs73064196	2.08041	1.67308	0.213697	-1.19882	5.35964	8.00776	0.30155	212.649	2.08041	0.677419
GCST90006929	myocarditis	rs73225940	-0.394796	1.5541	0.799468	-3.44083	2.65124	0.673818	0.0320381	14.1716	-0.394796	0.932426
GCST90006929	myocarditis	rs75410219	-1.12334	1.85432	0.544649	-4.75781	2.51113	0.325191	0.00858439	12.3188	-1.12334	0.804529
GCST90006929	myocarditis	rs77988926	-2.25903	1.74178	0.194642	-5.67292	1.15485	0.104451	0.00343782	3.17355	-2.25903	0.677419
GCST90006929	myocarditis	rs890135	1.99384	1.78669	0.264447	-1.50807	5.49575	7.3437	0.221337	243.655	1.99384	0.732566
GCST90006929	myocarditis	rs9267575	0.00728985	1.2459	0.995332	-2.43468	2.44926	1.00732	0.0876259	11.5798	0.00728985	0.995332
GCST90006929	myocarditis	rs9267947	-1.3872	1.31119	0.290069	-3.95713	1.18273	0.249774	0.0191179	3.26327	-1.3872	0.74684
GCST90006929	myocarditis	rs9270551	-0.525305	0.967144	0.587026	-2.42091	1.3703	0.591375	0.0888411	3.93652	-0.525305	0.80932
GCST90006929	myocarditis	rs9275601	-1.22441	1.62089	0.450012	-4.40136	1.95253	0.29393	0.0122606	7.04651	-1.22441	0.803448
GCST90006929	myocarditis	rs9501520	-2.78304	1.59361	0.0807455	-5.90651	0.340431	0.0618503	0.00272167	1.40555	-2.78304	0.656316
GCST90006929	myocarditis	All - Inverse variance weighted	-0.848738	0.202598	2.7984e-05	-1.24583	-0.451647	0.427954	0.287702	0.636579	-0.848738	0.00443547
GCST90006929	myocarditis	All - MR Egger	0.145893	0.490067	0.767245	-0.814638	1.10642	1.15707	0.4428	3.02352	0.145893	0.925283
GCST90006899	myocarditis	rs1042136	-0.450322	0.988383	0.648667	-2.38755	1.48691	0.637423	0.0918543	4.4234	-0.450322	0.855582
GCST90006899	myocarditis	rs1043618	0.159547	0.871374	0.854721	-1.54835	1.86744	1.17298	0.212599	6.47171	0.159547	0.947365
GCST90006899	myocarditis	rs1061535	0.306083	1.36037	0.821979	-2.36024	2.97241	1.3581	0.0943975	19.5389	0.306083	0.939758
GCST90006899	myocarditis	rs114968045	0.457429	1.08639	0.673717	-1.6719	2.58676	1.58001	0.187889	13.2866	0.457429	0.855582
GCST90006899	myocarditis	rs115331871	-1.69895	1.92807	0.378226	-5.47796	2.08006	0.182875	0.00417783	8.00491	-1.69895	0.792224
GCST90006899	myocarditis	rs11538263	3.13665	1.67355	0.0608958	-0.143504	6.4168	23.0266	0.866317	612.044	3.13665	0.584968
GCST90006899	myocarditis	rs115461385	-0.206163	1.53177	0.892935	-3.20843	2.79611	0.813701	0.04042	16.3807	-0.206163	0.956285
GCST90006899	myocarditis	rs11624561	-2.41827	1.83041	0.186445	-6.00587	1.16932	0.0890753	0.00246425	3.21981	-2.41827	0.677419
GCST90006899	myocarditis	rs116479312	-1.04437	1.05985	0.324434	-3.12168	1.03295	0.351915	0.0440831	2.80934	-1.04437	0.76182
GCST90006899	myocarditis	rs116519179	2.294	1.66301	0.167763	-0.965498	5.55349	9.91448	0.380794	258.137	2.294	0.656555
GCST90006899	myocarditis	rs117108573	-0.387319	1.63889	0.813177	-3.59955	2.82491	0.678875	0.0273361	16.8594	-0.387319	0.933975
GCST90006899	myocarditis	rs117195053	-2.2953	1.78661	0.198889	-5.79706	1.20646	0.100731	0.00303647	3.34163	-2.2953	0.677419
GCST90006899	myocarditis	rs117347753	-2.93879	1.77121	0.0970747	-6.41036	0.532772	0.0529296	0.00164444	1.70365	-2.93879	0.656555
GCST90006899	myocarditis	rs11759423	0.660091	1.64062	0.687431	-2.55551	3.8757	1.93497	0.0776522	48.2163	0.660091	0.857936
GCST90006899	myocarditis	rs117671124	-0.130479	1.57794	0.934099	-3.22324	2.96228	0.877675	0.039826	19.342	-0.130479	0.979978
GCST90006899	myocarditis	rs117705227	1.40277	1.97386	0.477286	-2.46599	5.27153	4.06645	0.0849246	194.714	1.40277	0.803448
GCST90006899	myocarditis	rs12202667	0.564062	1.39196	0.685309	-2.16418	3.2923	1.7578	0.114844	26.9047	0.564062	0.857936
GCST90006899	myocarditis	rs12214934	0.668364	1.7672	0.705278	-2.79535	4.13208	1.95104	0.0610936	62.3071	0.668364	0.866563
GCST90006899	myocarditis	rs12289470	0.630749	1.75873	0.719865	-2.81636	4.07786	1.87902	0.059823	59.0192	0.630749	0.877682
GCST90006899	myocarditis	rs1265094	1.93248	1.22895	0.115843	-0.476263	4.34122	6.90661	0.6211	76.8012	1.93248	0.656555
GCST90006899	myocarditis	rs1265764	2.35409	1.76694	0.182762	-1.10911	5.81729	10.5285	0.329852	336.061	2.35409	0.677419
GCST90006899	myocarditis	rs151719	1.9013	1.37651	0.167202	-0.796655	4.59926	6.69462	0.450834	99.4111	1.9013	0.656555
GCST90006899	myocarditis	rs171329	-0.363678	1.48728	0.806824	-3.27875	2.55139	0.695115	0.0376754	12.825	-0.363678	0.933975
GCST90006899	myocarditis	rs17388591	1.01741	1.86041	0.584465	-2.62899	4.66382	2.76603	0.0721511	106.04	1.01741	0.80932
GCST90006899	myocarditis	rs176248	0.771839	1.38747	0.578012	-1.94761	3.49128	2.16374	0.142615	32.8281	0.771839	0.80932
GCST90006899	myocarditis	rs185692895	-5.4401	2.06369	0.00838642	-9.48493	-1.39527	0.00433904	7.5988e-05	0.247767	-5.4401	0.332312
GCST90006899	myocarditis	rs188471060	-1.73425	1.49741	0.246797	-4.66917	1.20068	0.176533	0.00938006	3.32237	-1.73425	0.724396
GCST90006899	myocarditis	rs2050189	-0.317481	1.72498	0.853975	-3.69844	3.06348	0.727981	0.0247621	21.4019	-0.317481	0.947365
GCST90006899	myocarditis	rs2256965	1.06494	1.79628	0.553277	-2.45578	4.58566	2.90066	0.0857966	98.0674	1.06494	0.804535
GCST90006899	myocarditis	rs2532924	-1.94241	1.66319	0.242854	-5.20227	1.31744	0.143357	0.00550404	3.73386	-1.94241	0.720938
GCST90006899	myocarditis	rs2596465	-1.41481	1.34698	0.293553	-4.05489	1.22527	0.242972	0.0173374	3.40507	-1.41481	0.74684
GCST90006899	myocarditis	rs28417075	0.746818	1.42774	0.600921	-2.05155	3.54519	2.11027	0.128535	34.6462	0.746818	0.814068
GCST90006899	myocarditis	rs2844454	-1.85267	1.588	0.243345	-4.96515	1.25981	0.156818	0.00697689	3.52477	-1.85267	0.720938
GCST90006899	myocarditis	rs2857107	1.55685	1.81207	0.390255	-1.99481	5.10851	4.74386	0.136039	165.424	1.55685	0.792246
GCST90006899	myocarditis	rs2884837	-0.517158	1.75629	0.768406	-3.95949	2.92517	0.596212	0.0190729	18.6374	-0.517158	0.925283
GCST90006899	myocarditis	rs3094604	0.915549	1.49201	0.539456	-2.00878	3.83988	2.49815	0.134152	46.5199	0.915549	0.804529
GCST90006899	myocarditis	rs3116985	1.36153	1.35269	0.314158	-1.28974	4.0128	3.90216	0.275342	55.3016	1.36153	0.748879
GCST90006899	myocarditis	rs3128943	3.46466	1.53708	0.0241928	0.451985	6.47734	31.9657	1.57143	650.241	3.46466	0.401597
GCST90006899	myocarditis	rs3130376	1.13568	1.76165	0.519141	-2.31715	4.58852	3.1133	0.098554	98.3484	1.13568	0.804529
GCST90006899	myocarditis	rs3130683	1.10473	0.867683	0.202949	-0.595928	2.80539	3.01841	0.551051	16.5335	1.10473	0.677419
GCST90006899	myocarditis	rs3130924	0.409072	1.52986	0.789168	-2.58946	3.40761	1.50542	0.0750605	30.1929	0.409072	0.932426
GCST90006899	myocarditis	rs3131932	1.25137	1.85688	0.500367	-2.3881	4.89085	3.49514	0.0918037	133.066	1.25137	0.803448
GCST90006899	myocarditis	rs3132131	2.12642	1.17683	0.0707784	-0.180177	4.43301	8.38476	0.835122	84.1844	2.12642	0.622641
GCST90006899	myocarditis	rs34210885	2.648	1.7555	0.131451	-0.792777	6.08878	14.1258	0.452586	440.882	2.648	0.656555
GCST90006899	myocarditis	rs34304006	-0.601152	1.40429	0.668591	-3.35356	2.15126	0.54818	0.0349595	8.59568	-0.601152	0.855582
GCST90006899	myocarditis	rs34446632	2.73111	1.87715	0.145692	-0.948117	6.41033	15.3498	0.38747	608.093	2.73111	0.656555
GCST90006899	myocarditis	rs36050771	-0.0569846	1.91531	0.976265	-3.811	3.69703	0.944609	0.022126	40.3274	-0.0569846	0.986346
GCST90006899	myocarditis	rs3819720	1.85418	1.2507	0.138203	-0.597187	4.30556	6.38649	0.550357	74.1104	1.85418	0.656555
GCST90006899	myocarditis	rs3922928	-0.270108	1.75435	0.877638	-3.70864	3.16842	0.763297	0.0245109	23.7699	-0.270108	0.954732
GCST90006899	myocarditis	rs41315395	-1.07918	1.13084	0.339924	-3.29562	1.13727	0.339875	0.0370451	3.11824	-1.07918	0.779853
GCST90006899	myocarditis	rs432375	-0.835311	1.5264	0.584211	-3.82705	2.15643	0.433739	0.0217738	8.6402	-0.835311	0.80932
GCST90006899	myocarditis	rs445693	0.416339	1.87353	0.824141	-3.25577	4.08845	1.5164	0.0385511	59.6473	0.416339	0.939758
GCST90006899	myocarditis	rs456261	1.58493	1.68322	0.346394	-1.71419	4.88405	4.87897	0.18011	132.165	1.58493	0.780576
GCST90006899	myocarditis	rs4947324	1.80019	1.48711	0.226077	-1.11455	4.71494	6.05081	0.328062	111.602	1.80019	0.701482
GCST90006899	myocarditis	rs58300362	0.876632	1.44526	0.544145	-1.95607	3.70934	2.40279	0.141413	40.8267	0.876632	0.804529
GCST90006899	myocarditis	rs6457711	-1.46862	1.22385	0.230139	-3.86737	0.930126	0.230243	0.0209134	2.53483	-1.46862	0.701482
GCST90006899	myocarditis	rs67886110	1.40157	1.5573	0.36812	-1.65074	4.45389	4.06159	0.191907	85.9609	1.40157	0.792224
GCST90006899	myocarditis	rs6890786	1.24036	1.84839	0.502187	-2.38247	4.8632	3.45687	0.092322	129.438	1.24036	0.803448
GCST90006899	myocarditis	rs6905201	-3.06233	1.88451	0.104163	-6.75598	0.631312	0.0467784	0.0011639	1.88008	-3.06233	0.656555
GCST90006899	myocarditis	rs6927022	0.339858	0.465242	0.465087	-0.572017	1.25173	1.40475	0.564386	3.49639	0.339858	0.803448
GCST90006899	myocarditis	rs6999061	1.01124	1.63364	0.535907	-2.19068	4.21317	2.74902	0.11184	67.5706	1.01124	0.804529
GCST90006899	myocarditis	rs74473385	1.02984	0.960306	0.283537	-0.852361	2.91204	2.80061	0.426407	18.3943	1.02984	0.74684
GCST90006899	myocarditis	rs915894	0.678465	0.673687	0.31389	-0.641962	1.99889	1.97085	0.526259	7.38087	0.678465	0.748879
GCST90006899	myocarditis	rs9262081	1.13206	1.67379	0.498819	-2.14856	4.41268	3.10205	0.116652	82.4904	1.13206	0.803448
GCST90006899	myocarditis	rs9264185	2.3884	1.17436	0.0419734	0.0866488	4.69014	10.896	1.09051	108.869	2.3884	0.475199
GCST90006899	myocarditis	rs9265622	1.40449	0.894263	0.116287	-0.348269	3.15724	4.07344	0.705909	23.5057	1.40449	0.656555
GCST90006899	myocarditis	rs9266795	0.838744	1.76547	0.634728	-2.62157	4.29906	2.31346	0.0726884	73.6307	0.838744	0.848982
GCST90006899	myocarditis	rs9267677	1.24594	1.1138	0.263292	-0.937099	3.42898	3.47621	0.391763	30.8452	1.24594	0.732566
GCST90006899	myocarditis	rs9268577	0.565698	1.44908	0.696252	-2.27449	3.40589	1.76068	0.102849	30.1411	0.565698	0.863526
GCST90006899	myocarditis	rs9275601	1.33827	1.77161	0.450012	-2.13409	4.81062	3.81243	0.118352	122.808	1.33827	0.803448
GCST90006899	myocarditis	rs9276678	3.09916	1.24119	0.0125273	0.666433	5.53188	22.1793	1.94728	252.619	3.09916	0.361013
GCST90006899	myocarditis	rs9277097	1.7554	1.8758	0.349371	-1.92118	5.43197	5.78575	0.146434	228.6	1.7554	0.780576
GCST90006899	myocarditis	rs9404989	1.31242	1.95554	0.502139	-2.52044	5.14528	3.71515	0.0804239	171.62	1.31242	0.803448
GCST90006899	myocarditis	rs9469266	3.69443	1.65209	0.0253373	0.456341	6.93253	40.2228	1.57829	1025.08	3.69443	0.401597
GCST90006899	myocarditis	rs9469268	1.24337	1.8005	0.489838	-2.28562	4.77236	3.46727	0.101711	118.197	1.24337	0.803448
GCST90006899	myocarditis	rs9907671	-2.28553	1.77128	0.196939	-5.75725	1.18619	0.10172	0.0031598	3.27458	-2.28553	0.677419
GCST90006899	myocarditis	rs991760	2.04039	1.90037	0.282964	-1.68433	5.76511	7.69364	0.18557	318.976	2.04039	0.74684
GCST90006899	myocarditis	All - Inverse variance weighted	0.55044	0.156844	0.000449002	0.243025	0.857855	1.73402	1.2751	2.3581	0.55044	0.0474446
GCST90006899	myocarditis	All - MR Egger	0.302989	0.367621	0.412446	-0.417548	1.02353	1.3539	0.65866	2.78299	0.302989	0.792246
GCST90006900	myocarditis	rs1042153	0.828009	1.20904	0.49344	-1.54171	3.19773	2.28876	0.214015	24.4768	0.828009	0.803448
GCST90006900	myocarditis	rs10947137	1.14024	1.83978	0.535408	-2.46572	4.74621	3.12753	0.0849474	115.147	1.14024	0.804529
GCST90006900	myocarditis	rs11054967	-0.103777	1.60854	0.948559	-3.25652	3.04897	0.901426	0.0385223	21.0935	-0.103777	0.979978
GCST90006900	myocarditis	rs112007168	1.00055	2.02007	0.620385	-2.95878	4.95988	2.71978	0.051882	142.577	1.00055	0.836859
GCST90006900	myocarditis	rs11244	1.85257	1.68024	0.270217	-1.4407	5.14585	6.37621	0.236762	171.717	1.85257	0.732566
GCST90006900	myocarditis	rs114844011	0.760461	1.77346	0.668069	-2.71553	4.23645	2.13926	0.0661702	69.1616	0.760461	0.855582
GCST90006900	myocarditis	rs115894933	0.783945	1.75371	0.654861	-2.65333	4.22122	2.19009	0.0704161	68.1168	0.783945	0.855582
GCST90006900	myocarditis	rs11602522	-1.20301	1.69949	0.479029	-4.53402	2.128	0.300288	0.0107374	8.39803	-1.20301	0.803448
GCST90006900	myocarditis	rs116479312	-1.89212	1.92019	0.324434	-5.65569	1.87144	0.150751	0.00349756	6.49764	-1.89212	0.76182
GCST90006900	myocarditis	rs116485583	0.318015	1.92469	0.868764	-3.45438	4.09041	1.3744	0.0316068	59.7646	0.318015	0.954732
GCST90006900	myocarditis	rs117273536	-1.22817	1.87406	0.512241	-4.90133	2.44499	0.292828	0.00743668	11.5304	-1.22817	0.804529
GCST90006900	myocarditis	rs11757367	1.3175	1.98705	0.507303	-2.57711	5.21211	3.73407	0.075993	183.481	1.3175	0.804075
GCST90006900	myocarditis	rs117588254	-0.0837856	2.00449	0.966659	-4.01259	3.84501	0.919628	0.0180866	46.7594	-0.0837856	0.986346
GCST90006900	myocarditis	rs117800138	2.01193	1.81448	0.267506	-1.54444	5.5683	7.47776	0.213432	261.989	2.01193	0.732566
GCST90006900	myocarditis	rs12188546	-0.838254	1.87734	0.655228	-4.51784	2.84133	0.432465	0.0109126	17.1386	-0.838254	0.855582
GCST90006900	myocarditis	rs12306585	-1.07404	1.96588	0.584831	-4.92717	2.77908	0.341625	0.00724701	16.1042	-1.07404	0.80932
GCST90006900	myocarditis	rs12538419	1.24779	1.83765	0.49713	-2.35401	4.84958	3.48263	0.0949876	127.687	1.24779	0.803448
GCST90006900	myocarditis	rs12953983	-0.537317	1.88532	0.775644	-4.23255	3.15792	0.584314	0.0145153	23.5216	-0.537317	0.927846
GCST90006900	myocarditis	rs13286569	0.712837	1.71376	0.677448	-2.64614	4.07182	2.03977	0.0709244	58.6634	0.712837	0.855582
GCST90006900	myocarditis	rs13293260	-2.43947	1.75757	0.165144	-5.88431	1.00537	0.0872071	0.00278277	2.73291	-2.43947	0.656555
GCST90006900	myocarditis	rs143002370	-6.26566	2.20211	0.00443691	-10.5818	-1.94953	0.00190045	2.53738e-05	0.14234	-6.26566	0.208652
GCST90006900	myocarditis	rs145396067	2.89167	1.78947	0.106107	-0.61568	6.39902	18.0234	0.540273	601.258	2.89167	0.656555
GCST90006900	myocarditis	rs149280948	3.36281	1.96467	0.0869621	-0.487934	7.21355	28.8702	0.613893	1357.71	3.36281	0.656555
GCST90006900	myocarditis	rs149736458	-1.64578	1.80408	0.361635	-5.18179	1.89022	0.192862	0.00561796	6.62083	-1.64578	0.792224
GCST90006900	myocarditis	rs150378870	0.085002	1.87743	0.963888	-3.59477	3.76477	1.08872	0.027467	43.1539	0.085002	0.986346
GCST90006900	myocarditis	rs151719	2.70678	1.95966	0.167202	-1.13415	6.54771	14.9809	0.321695	697.643	2.70678	0.656555
GCST90006900	myocarditis	rs180739443	-1.26103	1.63487	0.440507	-4.46538	1.94331	0.283361	0.0115004	6.98181	-1.26103	0.803448
GCST90006900	myocarditis	rs181352775	-1.54864	1.91194	0.417949	-5.29604	2.19876	0.212537	0.00501139	9.01384	-1.54864	0.792246
GCST90006900	myocarditis	rs2244020	1.60777	1.85021	0.384866	-2.01865	5.23419	4.99167	0.132835	187.576	1.60777	0.792224
GCST90006900	myocarditis	rs2596464	-2.24208	1.56266	0.151349	-5.30489	0.820736	0.106238	0.00496725	2.27217	-2.24208	0.656555
GCST90006900	myocarditis	rs2596546	2.55472	1.19274	0.0322022	0.21695	4.89249	12.8677	1.24228	133.285	2.55472	0.449603
GCST90006900	myocarditis	rs2858458	3.28396	1.82964	0.0726741	-0.302125	6.87005	26.6813	0.739246	963	3.28396	0.622641
GCST90006900	myocarditis	rs2894222	0.12333	1.51961	0.935315	-2.8551	3.10176	1.13126	0.05755	22.2371	0.12333	0.979978
GCST90006900	myocarditis	rs3095339	1.02986	1.59321	0.518017	-2.09283	4.15254	2.80066	0.123338	63.5953	1.02986	0.804529
GCST90006900	myocarditis	rs3099840	1.10744	1.72601	0.521121	-2.27554	4.49043	3.02661	0.102741	89.1595	1.10744	0.804529
GCST90006900	myocarditis	rs3130681	1.33131	1.04875	0.204288	-0.724234	3.38686	3.78601	0.484696	29.5729	1.33131	0.677419
GCST90006900	myocarditis	rs3131110	1.24904	1.91309	0.513826	-2.50061	4.9987	3.487	0.0820347	148.22	1.24904	0.804529
GCST90006900	myocarditis	rs3132586	0.345326	1.93056	0.858037	-3.43858	4.12923	1.41245	0.0321104	62.1299	0.345326	0.947728
GCST90006900	myocarditis	rs3134771	1.64298	1.4766	0.265848	-1.25116	4.53711	5.17054	0.286173	93.4206	1.64298	0.732566
GCST90006900	myocarditis	rs3135041	0.46578	1.81554	0.797525	-3.09268	4.02424	1.59326	0.0453803	55.9375	0.46578	0.932426
GCST90006900	myocarditis	rs3763354	2.68193	1.14642	0.0193151	0.434946	4.92892	14.6133	1.54488	138.23	2.68193	0.401597
GCST90006900	myocarditis	rs3858729	0.296578	1.87872	0.874566	-3.38571	3.97887	1.34525	0.0338535	53.4565	0.296578	0.954732
GCST90006900	myocarditis	rs422951	1.96604	1.5774	0.212626	-1.12567	5.05775	7.14234	0.324434	157.237	1.96604	0.677419
GCST90006900	myocarditis	rs4679608	-2.92144	1.93498	0.131093	-6.71401	0.871121	0.0538559	0.00121379	2.38959	-2.92144	0.656555
GCST90006900	myocarditis	rs4713135	1.88751	1.98621	0.341954	-2.00545	5.78048	6.60293	0.134599	323.915	1.88751	0.779853
GCST90006900	myocarditis	rs518839	0.72645	1.99279	0.715456	-3.17942	4.63232	2.06773	0.0416097	102.752	0.72645	0.875673
GCST90006900	myocarditis	rs59383933	-1.32141	1.79115	0.460669	-4.83206	2.18924	0.266759	0.0079701	8.92841	-1.32141	0.803448
GCST90006900	myocarditis	rs6913664	1.3528	1.49462	0.365407	-1.57666	4.28226	3.86823	0.206663	72.4038	1.3528	0.792224
GCST90006900	myocarditis	rs6926568	-1.40973	1.93838	0.467059	-5.20895	2.38949	0.244209	0.00546739	10.908	-1.40973	0.803448
GCST90006900	myocarditis	rs7044812	-0.0399376	1.90057	0.983235	-3.76505	3.68518	0.960849	0.0231664	39.8522	-0.0399376	0.986346
GCST90006900	myocarditis	rs72688100	2.91923	1.97869	0.140122	-0.958998	6.79746	18.527	0.383277	895.565	2.91923	0.656555
GCST90006900	myocarditis	rs73830020	-1.38857	1.91639	0.468712	-5.1447	2.36756	0.249431	0.0058302	10.6713	-1.38857	0.803448
GCST90006900	myocarditis	rs77608917	-2.21226	1.74586	0.205102	-5.63413	1.20962	0.109453	0.00357377	3.35221	-2.21226	0.677419
GCST90006900	myocarditis	rs78177823	0.395612	1.99305	0.842657	-3.51076	4.30198	1.48529	0.0298742	73.8462	0.395612	0.947242
GCST90006900	myocarditis	rs78658913	-1.37699	1.62697	0.397355	-4.56585	1.81186	0.252337	0.0104011	6.12185	-1.37699	0.792246
GCST90006900	myocarditis	rs805262	2.96561	1.40155	0.0343497	0.218561	5.71265	19.4064	1.24428	302.672	2.96561	0.449603
GCST90006900	myocarditis	rs8138890	0.372404	1.83542	0.839214	-3.22502	3.96983	1.45122	0.0397549	52.9755	0.372404	0.947224
GCST90006900	myocarditis	rs908468	1.21788	1.93701	0.529518	-2.57865	5.01441	3.38001	0.075876	150.568	1.21788	0.804529
GCST90006900	myocarditis	rs915894	1.84533	1.83234	0.31389	-1.74605	5.43671	6.3302	0.174462	229.686	1.84533	0.748879
GCST90006900	myocarditis	rs9264759	1.63477	0.997386	0.101202	-0.320108	3.58964	5.12827	0.726071	36.2212	1.63477	0.656555
GCST90006900	myocarditis	rs9265989	-0.6118	1.10653	0.580333	-2.7806	1.557	0.542374	0.0620012	4.74458	-0.6118	0.80932
GCST90006900	myocarditis	rs9268500	2.26091	1.47078	0.12424	-0.621823	5.14365	9.59185	0.536965	171.34	2.26091	0.656555
GCST90006900	myocarditis	rs9379862	1.15217	1.58676	0.467768	-1.95788	4.26221	3.16504	0.141158	70.9666	1.15217	0.803448
GCST90006900	myocarditis	All - Inverse variance weighted	0.597837	0.211006	0.00460746	0.184265	1.01141	1.81818	1.20233	2.74947	0.597837	0.208652
GCST90006900	myocarditis	All - MR Egger	-0.239964	0.526631	0.650253	-1.27216	0.792233	0.786656	0.280225	2.20832	-0.239964	0.855582
GCST90006921	pericarditis	rs1015166	0.0580823	0.16307	0.721706	-0.261536	0.3777	1.0598	0.769868	1.45893	0.0580823	0.939881
GCST90006921	pericarditis	rs11179421	-0.0329047	0.133608	0.805466	-0.294776	0.228966	0.967631	0.744699	1.2573	-0.0329047	0.958492
GCST90006921	pericarditis	rs111840884	0.123627	0.153646	0.421038	-0.17752	0.424774	1.13159	0.837345	1.52924	0.123627	0.827928
GCST90006921	pericarditis	rs11244	0.0567703	0.144438	0.694288	-0.226329	0.339869	1.05841	0.797456	1.40476	0.0567703	0.934772
GCST90006921	pericarditis	rs12600608	-0.0739058	0.151844	0.626455	-0.37152	0.223708	0.928759	0.689685	1.25071	-0.0739058	0.933314
GCST90006921	pericarditis	rs12629858	0.0415739	0.150536	0.782416	-0.253477	0.336625	1.04245	0.776098	1.40021	0.0415739	0.954528
GCST90006921	pericarditis	rs144890336	0.0808845	0.172549	0.63924	-0.257312	0.419081	1.08425	0.773127	1.52056	0.0808845	0.934772
GCST90006921	pericarditis	rs151719	-0.0983478	0.0996526	0.323688	-0.293667	0.0969712	0.906334	0.745525	1.10183	-0.0983478	0.797647
GCST90006921	pericarditis	rs1738434	0.417569	0.164002	0.0108928	0.0961248	0.739014	1.51827	1.1009	2.09387	0.417569	0.247292
GCST90006921	pericarditis	rs17426017	0.465839	0.189469	0.0139456	0.0944809	0.837198	1.59335	1.09909	2.30989	0.465839	0.292857
GCST90006921	pericarditis	rs17843569	0.0134174	0.0471091	0.775785	-0.0789165	0.105751	1.01351	0.924117	1.11155	0.0134174	0.954528
GCST90006921	pericarditis	rs186325882	-0.266209	0.2272	0.241319	-0.711521	0.179103	0.766279	0.490897	1.19614	-0.266209	0.761202
GCST90006921	pericarditis	rs2157051	0.147967	0.069504	0.0332621	0.0117396	0.284195	1.15948	1.01181	1.32869	0.147967	0.456731
GCST90006921	pericarditis	rs2244458	0.153521	0.0949651	0.105964	-0.0326107	0.339653	1.16593	0.967915	1.40446	0.153521	0.619882
GCST90006921	pericarditis	rs2256965	0.143322	0.124287	0.248846	-0.10028	0.386924	1.1541	0.904584	1.47244	0.143322	0.761202
GCST90006921	pericarditis	rs2354335	0.20918	0.143848	0.145899	-0.072763	0.491123	1.23267	0.929821	1.63415	0.20918	0.700318
GCST90006921	pericarditis	rs2394900	0.18698	0.138224	0.176142	-0.0839393	0.457899	1.2056	0.919487	1.58075	0.18698	0.749161
GCST90006921	pericarditis	rs2442719	0.145762	0.0989524	0.140738	-0.0481851	0.339708	1.15692	0.952957	1.40454	0.145762	0.695413
GCST90006921	pericarditis	rs2596470	0.138728	0.105879	0.190112	-0.0687951	0.346251	1.14881	0.933518	1.41376	0.138728	0.752419
GCST90006921	pericarditis	rs2857609	0.012025	0.095085	0.899363	-0.174342	0.198392	1.0121	0.84001	1.21944	0.012025	0.979097
GCST90006921	pericarditis	rs28745907	0.177891	0.150712	0.237868	-0.117506	0.473287	1.19469	0.889136	1.60526	0.177891	0.761202
GCST90006921	pericarditis	rs28746882	0.386719	0.168785	0.0219522	0.0559006	0.717537	1.47214	1.05749	2.04938	0.386719	0.388207
GCST90006921	pericarditis	rs3130279	0.0912256	0.0882612	0.30133	-0.0817664	0.264218	1.09552	0.921487	1.30241	0.0912256	0.792479
GCST90006921	pericarditis	rs3131004	0.144735	0.151596	0.33971	-0.152394	0.441863	1.15573	0.85865	1.5556	0.144735	0.798495
GCST90006921	pericarditis	rs3132572	0.370906	0.163791	0.0235429	0.0498756	0.691937	1.44905	1.05114	1.99758	0.370906	0.395522
GCST90006921	pericarditis	rs3135000	0.0933281	0.104775	0.373062	-0.11203	0.298686	1.09782	0.894017	1.34809	0.0933281	0.798495
GCST90006921	pericarditis	rs3135364	0.0223532	0.148301	0.88019	-0.268317	0.313023	1.0226	0.764666	1.36755	0.0223532	0.979097
GCST90006921	pericarditis	rs34137317	-0.251214	0.16441	0.12652	-0.573458	0.0710301	0.777856	0.563574	1.07361	-0.251214	0.685657
GCST90006921	pericarditis	rs3763354	0.0921828	0.0787601	0.24183	-0.0621871	0.246553	1.09657	0.939707	1.27961	0.0921828	0.761202
GCST90006921	pericarditis	rs3819720	0.220758	0.149721	0.140357	-0.072695	0.514212	1.24702	0.929884	1.67232	0.220758	0.695413
GCST90006921	pericarditis	rs394657	0.403138	0.136013	0.00303707	0.136552	0.669724	1.49651	1.14631	1.9537	0.403138	0.204091
GCST90006921	pericarditis	rs471964	0.228964	0.128351	0.0744419	-0.0226042	0.480533	1.2573	0.977649	1.61694	0.228964	0.561793
GCST90006921	pericarditis	rs532098	0.155679	0.108698	0.152081	-0.0573686	0.368726	1.16845	0.944246	1.44589	0.155679	0.711418
GCST90006921	pericarditis	rs62404124	-0.0710914	0.10034	0.478633	-0.267758	0.125576	0.931377	0.765093	1.1338	-0.0710914	0.837608
GCST90006921	pericarditis	rs6467	0.0103792	0.123747	0.933157	-0.232166	0.252924	1.01043	0.792815	1.28779	0.0103792	0.979097
GCST90006921	pericarditis	rs652888	0.302652	0.175481	0.0845818	-0.0412909	0.646594	1.35344	0.95955	1.90903	0.302652	0.561793
GCST90006921	pericarditis	rs6727186	-0.156159	0.158443	0.324338	-0.466708	0.15439	0.855423	0.627063	1.16695	-0.156159	0.797647
GCST90006921	pericarditis	rs681343	0.139236	0.0854995	0.103418	-0.0283429	0.306815	1.1494	0.972055	1.35909	0.139236	0.619882
GCST90006921	pericarditis	rs72678874	0.0252771	0.145068	0.861674	-0.259056	0.30961	1.0256	0.77178	1.36289	0.0252771	0.979097
GCST90006921	pericarditis	rs73086452	0.0173876	0.155801	0.911139	-0.287983	0.322758	1.01754	0.749774	1.38093	0.0173876	0.979097
GCST90006921	pericarditis	rs7757696	0.21048	0.107998	0.0513031	-0.0011949	0.422156	1.23427	0.998806	1.52525	0.21048	0.489758
GCST90006921	pericarditis	rs78200201	0.0761162	0.16854	0.651542	-0.254223	0.406455	1.07909	0.775519	1.50149	0.0761162	0.934772
GCST90006921	pericarditis	rs79971000	0.0621798	0.190936	0.744683	-0.312055	0.436414	1.06415	0.731941	1.54715	0.0621798	0.954528
GCST90006921	pericarditis	rs9265583	0.0601854	0.159121	0.705256	-0.251693	0.372063	1.06203	0.777484	1.45072	0.0601854	0.934772
GCST90006921	pericarditis	rs9274362	0.236619	0.0903703	0.00883616	0.0594934	0.413745	1.26696	1.0613	1.51247	0.236619	0.247292
GCST90006921	pericarditis	rs9879204	0.0914124	0.148789	0.538966	-0.200213	0.383038	1.09572	0.818556	1.46673	0.0914124	0.888097
GCST90006921	pericarditis	All - Inverse variance weighted	0.0990024	0.0184884	8.56361e-08	0.0627651	0.13524	1.10407	1.06478	1.14481	0.0990024	2.87737e-05
GCST90006921	pericarditis	All - MR Egger	-0.0107742	0.047302	0.820877	-0.103486	0.0819378	0.989284	0.901688	1.08539	-0.0107742	0.959238
GCST90006922	pericarditis	rs1048372	0.730976	0.36593	0.0457617	0.0137533	1.4482	2.07711	1.01385	4.25544	0.730976	0.489758
GCST90006922	pericarditis	rs114638729	-0.284401	0.26394	0.281247	-0.801723	0.232921	0.752465	0.448555	1.26228	-0.284401	0.780984
GCST90006922	pericarditis	rs116640755	0.295859	0.162266	0.0682593	-0.0221832	0.613901	1.34428	0.978061	1.84762	0.295859	0.559393
GCST90006922	pericarditis	rs117260519	-0.36115	0.273382	0.186487	-0.89698	0.174679	0.696874	0.407799	1.19086	-0.36115	0.752419
GCST90006922	pericarditis	rs117877056	0.382672	0.336705	0.255739	-0.27727	1.04261	1.4662	0.75785	2.83662	0.382672	0.761202
GCST90006922	pericarditis	rs118110906	-0.0965342	0.333425	0.772181	-0.750048	0.556979	0.907979	0.472344	1.74539	-0.0965342	0.954528
GCST90006922	pericarditis	rs12294431	0.000572032	0.238679	0.998088	-0.46724	0.468384	1.00057	0.62673	1.59741	0.000572032	1
GCST90006922	pericarditis	rs12330321	0.0227168	0.223868	0.919174	-0.416064	0.461497	1.02298	0.659638	1.58645	0.0227168	0.979097
GCST90006922	pericarditis	rs137893789	0.222916	0.308697	0.47022	-0.382129	0.827962	1.24972	0.682407	2.28865	0.222916	0.837608
GCST90006922	pericarditis	rs143301161	-0.00272421	0.247563	0.99122	-0.487947	0.482499	0.997279	0.613885	1.62012	-0.00272421	1
GCST90006922	pericarditis	rs143628688	-0.286744	0.229783	0.21207	-0.737118	0.16363	0.750704	0.478491	1.17778	-0.286744	0.761202
GCST90006922	pericarditis	rs146003472	0.055468	0.157373	0.724491	-0.252983	0.363919	1.05704	0.776481	1.43896	0.055468	0.939881
GCST90006922	pericarditis	rs148744972	-0.195448	0.265022	0.460831	-0.71489	0.323995	0.822466	0.489246	1.38264	-0.195448	0.837608
GCST90006922	pericarditis	rs151074546	-0.0465916	0.306093	0.879018	-0.646534	0.553351	0.954477	0.523858	1.73907	-0.0465916	0.979097
GCST90006922	pericarditis	rs1610401	-0.169802	0.152788	0.266413	-0.469266	0.129662	0.843832	0.625461	1.13844	-0.169802	0.770108
GCST90006922	pericarditis	rs17211818	0.416035	0.190724	0.0291579	0.0422157	0.789854	1.51594	1.04312	2.20307	0.416035	0.445321
GCST90006922	pericarditis	rs189468157	0.473914	0.251152	0.0591656	-0.0183441	0.966173	1.60627	0.981823	2.62787	0.473914	0.513174
GCST90006922	pericarditis	rs1980496	0.518259	0.187727	0.00576776	0.150313	0.886204	1.6791	1.1622	2.4259	0.518259	0.244859
GCST90006922	pericarditis	rs2395516	0.274026	0.209497	0.190867	-0.136588	0.68464	1.31525	0.87233	1.98306	0.274026	0.752419
GCST90006922	pericarditis	rs2400705	-0.0321514	0.245334	0.895735	-0.513007	0.448704	0.96836	0.598693	1.56628	-0.0321514	0.979097
GCST90006922	pericarditis	rs2551472	0.181249	0.23884	0.447929	-0.286877	0.649375	1.19871	0.750604	1.91434	0.181249	0.837608
GCST90006922	pericarditis	rs2598431	0.248699	0.290006	0.391134	-0.319714	0.817111	1.28236	0.726357	2.26395	0.248699	0.798495
GCST90006922	pericarditis	rs28392702	-0.14881	0.226344	0.51089	-0.592444	0.294824	0.861733	0.552974	1.34289	-0.14881	0.871366
GCST90006922	pericarditis	rs3093998	-0.0841219	0.219273	0.701245	-0.513897	0.345654	0.919319	0.59816	1.41291	-0.0841219	0.934772
GCST90006922	pericarditis	rs3130285	0.264103	0.208341	0.204925	-0.144246	0.672451	1.30226	0.865675	1.95903	0.264103	0.761202
GCST90006922	pericarditis	rs3997848	-0.169041	0.225633	0.453744	-0.611281	0.273199	0.844474	0.542655	1.31416	-0.169041	0.837608
GCST90006922	pericarditis	rs4148882	0.134577	0.217832	0.536706	-0.292374	0.561527	1.14405	0.746489	1.75335	0.134577	0.888097
GCST90006922	pericarditis	rs4546530	0.256145	0.209326	0.22108	-0.154135	0.666424	1.29194	0.857157	1.94726	0.256145	0.761202
GCST90006922	pericarditis	rs480828	0.217015	0.221682	0.327605	-0.217481	0.651511	1.24236	0.804543	1.91844	0.217015	0.797647
GCST90006922	pericarditis	rs55703686	0.137826	0.150444	0.359601	-0.157045	0.432696	1.14778	0.854666	1.54141	0.137826	0.798495
GCST90006922	pericarditis	rs55910358	-0.0268911	0.248277	0.913749	-0.513513	0.459731	0.973467	0.59839	1.58365	-0.0268911	0.979097
GCST90006922	pericarditis	rs6951410	-0.0439026	0.226713	0.846451	-0.488261	0.400455	0.957047	0.613693	1.4925	-0.0439026	0.967373
GCST90006922	pericarditis	rs71398276	0.0189305	0.209322	0.92794	-0.39134	0.429201	1.01911	0.67615	1.53603	0.0189305	0.979097
GCST90006922	pericarditis	rs73810844	0.118432	0.206069	0.565481	-0.285464	0.522328	1.12573	0.751666	1.68595	0.118432	0.897403
GCST90006922	pericarditis	rs769174	0.309727	0.237708	0.192583	-0.15618	0.775634	1.36305	0.855405	2.17197	0.309727	0.752419
GCST90006922	pericarditis	rs7757696	0.381506	0.195751	0.0513031	-0.00216581	0.765177	1.46449	0.997837	2.14937	0.381506	0.489758
GCST90006922	pericarditis	rs78079263	0.217539	0.295339	0.461382	-0.361325	0.796402	1.24301	0.696752	2.21755	0.217539	0.837608
GCST90006922	pericarditis	rs7853161	-0.165227	0.224617	0.461977	-0.605476	0.275022	0.847701	0.545815	1.31656	-0.165227	0.837608
GCST90006922	pericarditis	rs79998883	-0.341511	0.201614	0.0902882	-0.736675	0.0536538	0.710696	0.478703	1.05512	-0.341511	0.561793
GCST90006922	pericarditis	rs915895	0.348558	0.219366	0.112075	-0.0813987	0.778515	1.41702	0.921826	2.17824	0.348558	0.63553
GCST90006922	pericarditis	rs9274407	0.164901	0.117596	0.160835	-0.0655869	0.395389	1.17928	0.936518	1.48496	0.164901	0.716624
GCST90006922	pericarditis	rs9275955	-0.055644	0.146014	0.703139	-0.341832	0.230544	0.945876	0.710468	1.25928	-0.055644	0.934772
GCST90006922	pericarditis	rs9589460	0.0851371	0.217684	0.69572	-0.341524	0.511798	1.08887	0.710687	1.66829	0.0851371	0.934772
GCST90006922	pericarditis	rs9895605	0.096115	0.227844	0.673138	-0.35046	0.54269	1.10089	0.704364	1.72063	0.096115	0.934772
GCST90006922	pericarditis	All - Inverse variance weighted	0.0926732	0.0336114	0.00582999	0.0267948	0.158552	1.0971	1.02716	1.17181	0.0926732	0.244859
GCST90006922	pericarditis	All - MR Egger	0.0192739	0.0809686	0.813007	-0.139425	0.177972	1.01946	0.869859	1.19479	0.0192739	0.958492
GCST90006929	pericarditis	rs1048381	0.124155	0.176955	0.482919	-0.222678	0.470987	1.13219	0.800372	1.60157	0.124155	0.84073
GCST90006929	pericarditis	rs113170172	-0.333764	0.316941	0.292305	-0.954968	0.287441	0.716223	0.384824	1.33301	-0.333764	0.788303
GCST90006929	pericarditis	rs114153013	0.347367	0.298601	0.244702	-0.237892	0.932625	1.41534	0.788288	2.54117	0.347367	0.761202
GCST90006929	pericarditis	rs114382596	-0.300783	0.297984	0.312786	-0.884832	0.283265	0.740238	0.412784	1.32746	-0.300783	0.797647
GCST90006929	pericarditis	rs115880026	-0.018174	0.390761	0.962904	-0.784065	0.747717	0.98199	0.456547	2.11217	-0.018174	0.990886
GCST90006929	pericarditis	rs116390172	0.124113	0.303816	0.682896	-0.471367	0.719593	1.13214	0.624149	2.0536	0.124113	0.934772
GCST90006929	pericarditis	rs116715716	-0.361648	0.484504	0.455408	-1.31128	0.58798	0.696527	0.269476	1.80035	-0.361648	0.837608
GCST90006929	pericarditis	rs116901371	0.278617	0.321727	0.386488	-0.351967	0.9092	1.3213	0.703303	2.48234	0.278617	0.798495
GCST90006929	pericarditis	rs117542783	0.320263	0.326326	0.326384	-0.319335	0.959861	1.37749	0.726632	2.61133	0.320263	0.797647
GCST90006929	pericarditis	rs12086317	0.151596	0.30585	0.620137	-0.44787	0.751062	1.16369	0.638988	2.11925	0.151596	0.933314
GCST90006929	pericarditis	rs1233604	0.0710076	0.22992	0.757447	-0.379637	0.521652	1.07359	0.68411	1.68481	0.0710076	0.954528
GCST90006929	pericarditis	rs12542253	-0.567426	0.240231	0.0181763	-1.03828	-0.0965744	0.566983	0.354064	0.907942	-0.567426	0.339291
GCST90006929	pericarditis	rs13191296	0.155843	0.349464	0.655636	-0.529108	0.840793	1.16864	0.58913	2.3182	0.155843	0.934772
GCST90006929	pericarditis	rs13197633	0.283865	0.260812	0.276424	-0.227327	0.795056	1.32825	0.79666	2.21457	0.283865	0.777942
GCST90006929	pericarditis	rs13204572	0.0892941	0.297757	0.764261	-0.494309	0.672897	1.0934	0.609992	1.95991	0.0892941	0.954528
GCST90006929	pericarditis	rs139827535	-0.581785	0.285813	0.0417965	-1.14198	-0.0215906	0.5589	0.319187	0.978641	-0.581785	0.489758
GCST90006929	pericarditis	rs141285318	-0.218989	0.275828	0.427233	-0.759611	0.321633	0.80333	0.467848	1.37938	-0.218989	0.829771
GCST90006929	pericarditis	rs143620855	0.37537	0.332569	0.259025	-0.276465	1.0272	1.45553	0.75846	2.79325	0.37537	0.763442
GCST90006929	pericarditis	rs14597	0.283661	0.249725	0.255999	-0.205799	0.773122	1.32798	0.813997	2.16652	0.283661	0.761202
GCST90006929	pericarditis	rs150236026	-0.559066	0.480044	0.244175	-1.49995	0.381821	0.571743	0.223141	1.46495	-0.559066	0.761202
GCST90006929	pericarditis	rs1611742	-0.0110397	0.264878	0.966755	-0.5302	0.50812	0.989021	0.588487	1.66216	-0.0110397	0.990886
GCST90006929	pericarditis	rs1738434	-0.745887	0.29295	0.0108928	-1.32007	-0.171704	0.474314	0.267117	0.842229	-0.745887	0.247292
GCST90006929	pericarditis	rs192164005	0.0721644	0.351993	0.837559	-0.617742	0.762071	1.07483	0.53916	2.14271	0.0721644	0.967079
GCST90006929	pericarditis	rs200134706	-0.115655	0.313701	0.712367	-0.730508	0.499198	0.890783	0.481664	1.6474	-0.115655	0.934772
GCST90006929	pericarditis	rs200214283	-0.572062	0.343412	0.0957496	-1.24515	0.101026	0.564361	0.287898	1.1063	-0.572062	0.584943
GCST90006929	pericarditis	rs2023471	-0.223173	0.275998	0.418744	-0.764129	0.317784	0.799977	0.46574	1.37408	-0.223173	0.827928
GCST90006929	pericarditis	rs204887	0.365442	0.255408	0.152483	-0.135158	0.866042	1.44115	0.873578	2.37748	0.365442	0.711418
GCST90006929	pericarditis	rs2233959	0.0523919	0.187608	0.780044	-0.31532	0.420104	1.05379	0.729555	1.52212	0.0523919	0.954528
GCST90006929	pericarditis	rs2523559	0.288183	0.238821	0.227553	-0.179907	0.756273	1.334	0.835348	2.13032	0.288183	0.761202
GCST90006929	pericarditis	rs2523673	-0.0649347	0.207666	0.754518	-0.471961	0.342091	0.937129	0.623778	1.40789	-0.0649347	0.954528
GCST90006929	pericarditis	rs2523978	0.0722943	0.278428	0.795133	-0.473425	0.618013	1.07497	0.622866	1.85524	0.0722943	0.958492
GCST90006929	pericarditis	rs2596495	0.576721	0.206038	0.00512459	0.172886	0.980557	1.78019	1.18873	2.66594	0.576721	0.244859
GCST90006929	pericarditis	rs28746795	0.208291	0.265746	0.433159	-0.312572	0.729154	1.23157	0.731563	2.07333	0.208291	0.831666
GCST90006929	pericarditis	rs2904789	0.14529	0.270538	0.59124	-0.384965	0.675544	1.15637	0.680475	1.9651	0.14529	0.915468
GCST90006929	pericarditis	rs3129972	0.196939	0.253369	0.436995	-0.299666	0.693543	1.21767	0.741066	2.00079	0.196939	0.834263
GCST90006929	pericarditis	rs3135359	0.801608	0.309683	0.00964007	0.194629	1.40859	2.22912	1.21486	4.09017	0.801608	0.247292
GCST90006929	pericarditis	rs35344324	0.358603	0.313142	0.252136	-0.255155	0.972361	1.43133	0.774796	2.64418	0.358603	0.761202
GCST90006929	pericarditis	rs3734537	0.195644	0.28199	0.48781	-0.357057	0.748345	1.21609	0.699732	2.1135	0.195644	0.842008
GCST90006929	pericarditis	rs3819720	0.313113	0.212357	0.140357	-0.103107	0.729333	1.36768	0.90203	2.0737	0.313113	0.695413
GCST90006929	pericarditis	rs433061	0.459707	0.263534	0.0810902	-0.0568192	0.976233	1.58361	0.944765	2.65444	0.459707	0.561793
GCST90006929	pericarditis	rs437289	0.114676	0.285982	0.688426	-0.445848	0.675201	1.12151	0.640281	1.96443	0.114676	0.934772
GCST90006929	pericarditis	rs437955	-0.0245736	0.245485	0.920263	-0.505724	0.456576	0.975726	0.603069	1.57866	-0.0245736	0.979097
GCST90006929	pericarditis	rs56401801	0.198282	0.227152	0.382716	-0.246937	0.6435	1.21931	0.78119	1.90313	0.198282	0.798495
GCST90006929	pericarditis	rs61931720	0.143091	0.36062	0.691522	-0.563724	0.849906	1.15383	0.569086	2.33943	0.143091	0.934772
GCST90006929	pericarditis	rs7077444	-0.0647887	0.328852	0.843816	-0.709338	0.579761	0.937265	0.49197	1.78561	-0.0647887	0.967373
GCST90006929	pericarditis	rs72875681	-0.170992	0.283775	0.546801	-0.727191	0.385207	0.842829	0.483265	1.46992	-0.170992	0.89187
GCST90006929	pericarditis	rs73064196	0.169592	0.415748	0.683333	-0.645274	0.984457	1.18482	0.524519	2.67636	0.169592	0.934772
GCST90006929	pericarditis	rs73225940	0.459911	0.254984	0.0712806	-0.0398576	0.959679	1.58393	0.960926	2.61086	0.459911	0.561793
GCST90006929	pericarditis	rs75410219	0.459275	0.3729	0.218087	-0.271609	1.19016	1.58293	0.762152	3.2876	0.459275	0.761202
GCST90006929	pericarditis	rs758778	-0.0670422	0.233119	0.773662	-0.523956	0.389871	0.935156	0.592173	1.47679	-0.0670422	0.954528
GCST90006929	pericarditis	rs77988926	-0.304231	0.177693	0.0868746	-0.652509	0.0440465	0.73769	0.520738	1.04503	-0.304231	0.561793
GCST90006929	pericarditis	rs890135	-0.0774501	0.279579	0.781762	-0.625424	0.470524	0.925473	0.535034	1.60083	-0.0774501	0.954528
GCST90006929	pericarditis	rs9260475	0.0166863	0.190904	0.930348	-0.357485	0.390858	1.01683	0.699433	1.47825	0.0166863	0.979097
GCST90006929	pericarditis	rs9266271	0.344729	0.229872	0.133704	-0.10582	0.795279	1.41161	0.899586	2.21506	0.344729	0.695413
GCST90006929	pericarditis	rs9267575	0.0798857	0.198513	0.687374	-0.309199	0.468971	1.08316	0.734035	1.59835	0.0798857	0.934772
GCST90006929	pericarditis	rs9267947	-0.197463	0.213308	0.354593	-0.615546	0.220621	0.820811	0.540346	1.24685	-0.197463	0.798495
GCST90006929	pericarditis	rs9270551	0.561709	0.221021	0.0110398	0.128509	0.99491	1.75367	1.13713	2.70448	0.561709	0.247292
GCST90006929	pericarditis	rs9272285	0.0337854	0.22921	0.882817	-0.415466	0.483037	1.03436	0.660033	1.62099	0.0337854	0.979097
GCST90006929	pericarditis	rs9272445	0.3201	0.357289	0.370299	-0.380186	1.02039	1.37727	0.683734	2.77427	0.3201	0.798495
GCST90006929	pericarditis	rs9274055	0.0922345	0.251468	0.713779	-0.400642	0.585111	1.09662	0.66989	1.79519	0.0922345	0.934772
GCST90006929	pericarditis	rs9275601	-0.0929175	0.252676	0.713072	-0.588162	0.402327	0.911269	0.555347	1.4953	-0.0929175	0.934772
GCST90006929	pericarditis	rs9275844	0.0224786	0.241159	0.925736	-0.450194	0.495151	1.02273	0.637504	1.64075	0.0224786	0.979097
GCST90006929	pericarditis	rs9501520	0.0230727	0.27177	0.932343	-0.509597	0.555743	1.02334	0.600738	1.74324	0.0230727	0.979097
GCST90006929	pericarditis	All - Inverse variance weighted	0.0748715	0.0363146	0.0392316	0.003695	0.146048	1.07775	1.0037	1.15725	0.0748715	0.489758
GCST90006929	pericarditis	All - MR Egger	0.150884	0.0944724	0.115407	-0.0342822	0.33605	1.16286	0.966299	1.39941	0.150884	0.635684
GCST90006899	pericarditis	rs1042136	0.0421155	0.148642	0.77692	-0.249222	0.333453	1.04301	0.779407	1.39578	0.0421155	0.954528
GCST90006899	pericarditis	rs1061535	-0.399597	0.208303	0.0550669	-0.80787	0.0086762	0.67059	0.445806	1.00871	-0.399597	0.500067
GCST90006899	pericarditis	rs1065406	0.0817958	0.169746	0.629896	-0.250906	0.414497	1.08523	0.778096	1.51361	0.0817958	0.933314
GCST90006899	pericarditis	rs111409650	0.201181	0.27913	0.471068	-0.345914	0.748275	1.22285	0.707573	2.11335	0.201181	0.837608
GCST90006899	pericarditis	rs114968045	-0.123762	0.144417	0.391458	-0.406819	0.159295	0.88359	0.665765	1.17268	-0.123762	0.798495
GCST90006899	pericarditis	rs115331871	-0.640674	0.563528	0.255581	-1.74519	0.463841	0.526937	0.174612	1.59017	-0.640674	0.761202
GCST90006899	pericarditis	rs11538263	0.0564356	0.283556	0.842241	-0.499334	0.612206	1.05806	0.606935	1.8445	0.0564356	0.967373
GCST90006899	pericarditis	rs115461385	0.126896	0.248278	0.609278	-0.359729	0.613521	1.1353	0.697865	1.84692	0.126896	0.930534
GCST90006899	pericarditis	rs11624561	0	0.270651	1	-0.530475	0.530475	1	0.588325	1.69974	0	1
GCST90006899	pericarditis	rs116479312	0.174381	0.146688	0.234525	-0.113128	0.46189	1.19051	0.893036	1.58707	0.174381	0.761202
GCST90006899	pericarditis	rs116519179	-0.0223459	0.27439	0.935093	-0.56015	0.515458	0.977902	0.571123	1.67441	-0.0223459	0.979097
GCST90006899	pericarditis	rs116672184	0.186022	0.331331	0.574498	-0.463387	0.835432	1.20445	0.629149	2.30581	0.186022	0.90625
GCST90006899	pericarditis	rs117195053	-0.4542	0.409608	0.267488	-1.25703	0.348631	0.634956	0.284497	1.41713	-0.4542	0.770108
GCST90006899	pericarditis	rs117347753	-0.178943	0.331425	0.589251	-0.828536	0.470649	0.836153	0.436688	1.60103	-0.178943	0.915468
GCST90006899	pericarditis	rs11759423	0.11433	0.269582	0.671493	-0.414051	0.642711	1.12112	0.660967	1.90163	0.11433	0.934772
GCST90006899	pericarditis	rs117671124	-0.383482	0.306286	0.210556	-0.983803	0.216839	0.681484	0.373886	1.24214	-0.383482	0.761202
GCST90006899	pericarditis	rs117705227	-0.0239446	0.380553	0.94983	-0.769828	0.721939	0.97634	0.463093	2.05842	-0.0239446	0.985009
GCST90006899	pericarditis	rs12202667	-0.562928	0.218283	0.00991187	-0.990764	-0.135093	0.569539	0.371293	0.873635	-0.562928	0.247292
GCST90006899	pericarditis	rs12204294	-0.270828	0.302074	0.369952	-0.862892	0.321236	0.762748	0.42194	1.37883	-0.270828	0.798495
GCST90006899	pericarditis	rs12214934	-0.0792635	0.265253	0.765076	-0.59916	0.440632	0.923796	0.549273	1.55369	-0.0792635	0.954528
GCST90006899	pericarditis	rs12289470	0	0.241542	1	-0.473422	0.473422	1	0.622867	1.60548	0	1
GCST90006899	pericarditis	rs1265094	-0.00980137	0.198219	0.960563	-0.398311	0.378708	0.990247	0.671453	1.4604	-0.00980137	0.990886
GCST90006899	pericarditis	rs1265764	0.12478	0.341711	0.714989	-0.544973	0.794534	1.1329	0.579857	2.21341	0.12478	0.934772
GCST90006899	pericarditis	rs139010734	-0.322027	0.336317	0.33831	-0.981209	0.337155	0.724679	0.374858	1.40096	-0.322027	0.798495
GCST90006899	pericarditis	rs147633772	0.157362	0.171995	0.360232	-0.179748	0.494471	1.17042	0.835481	1.63963	0.157362	0.798495
GCST90006899	pericarditis	rs151719	0.195632	0.198227	0.323688	-0.192894	0.584158	1.21608	0.82457	1.79348	0.195632	0.797647
GCST90006899	pericarditis	rs171329	0.106914	0.223503	0.632396	-0.331151	0.544979	1.11284	0.718097	1.72457	0.106914	0.933314
GCST90006899	pericarditis	rs17388591	-0.0483275	0.321576	0.880541	-0.678617	0.581962	0.952822	0.507318	1.78955	-0.0483275	0.979097
GCST90006899	pericarditis	rs176248	0.118681	0.203446	0.559653	-0.280072	0.517435	1.12601	0.755729	1.67772	0.118681	0.897403
GCST90006899	pericarditis	rs1794269	-0.138598	0.161818	0.39172	-0.455762	0.178566	0.870578	0.633965	1.1955	-0.138598	0.798495
GCST90006899	pericarditis	rs185692895	0.659741	0.476857	0.166506	-0.274899	1.59438	1.93429	0.759649	4.92528	0.659741	0.726571
GCST90006899	pericarditis	rs188471060	0.326968	0.351268	0.351946	-0.361518	1.01545	1.38676	0.696618	2.76062	0.326968	0.798495
GCST90006899	pericarditis	rs190341549	-0.229978	0.33213	0.488665	-0.880952	0.420997	0.794551	0.414388	1.52348	-0.229978	0.842008
GCST90006899	pericarditis	rs2050189	0.157562	0.319331	0.621721	-0.468326	0.78345	1.17065	0.626049	2.18901	0.157562	0.933314
GCST90006899	pericarditis	rs2256965	-0.341961	0.296544	0.248846	-0.923188	0.239265	0.710376	0.397251	1.27031	-0.341961	0.761202
GCST90006899	pericarditis	rs2532924	-0.537386	0.269231	0.0459336	-1.06508	-0.00969312	0.584273	0.344701	0.990354	-0.537386	0.489758
GCST90006899	pericarditis	rs2596465	-0.366356	0.208419	0.0787843	-0.774857	0.0421457	0.693256	0.46077	1.04305	-0.366356	0.561793
GCST90006899	pericarditis	rs28383334	0.0130815	0.169	0.938302	-0.31816	0.344322	1.01317	0.727487	1.41103	0.0130815	0.979097
GCST90006899	pericarditis	rs2844454	-0.338242	0.329918	0.305254	-0.984882	0.308398	0.713022	0.373483	1.36124	-0.338242	0.795081
GCST90006899	pericarditis	rs28468461	-0.138668	0.164734	0.399915	-0.461546	0.184209	0.870517	0.630308	1.20227	-0.138668	0.809466
GCST90006899	pericarditis	rs2857107	0.234933	0.256879	0.36042	-0.268551	0.738416	1.26482	0.764487	2.09262	0.234933	0.798495
GCST90006899	pericarditis	rs28599891	-0.178177	0.0816284	0.0290519	-0.338169	-0.0181853	0.836794	0.713075	0.981979	-0.178177	0.445321
GCST90006899	pericarditis	rs28743057	-0.0589542	0.239671	0.805698	-0.528709	0.410801	0.94275	0.589365	1.50803	-0.0589542	0.958492
GCST90006899	pericarditis	rs2884837	0.215574	0.240443	0.369948	-0.255694	0.686842	1.24057	0.774379	1.98743	0.215574	0.798495
GCST90006899	pericarditis	rs3094604	-0.46791	0.295639	0.113487	-1.04736	0.111541	0.62631	0.350862	1.118	-0.46791	0.63553
GCST90006899	pericarditis	rs3116985	-0.376582	0.219927	0.086841	-0.807639	0.0544754	0.686203	0.44591	1.05599	-0.376582	0.561793
GCST90006899	pericarditis	rs3128943	-0.155148	0.252675	0.539201	-0.65039	0.340095	0.856289	0.521842	1.40508	-0.155148	0.888097
GCST90006899	pericarditis	rs3130376	-0.642227	0.352123	0.0681713	-1.33239	0.0479335	0.52612	0.263847	1.0491	-0.642227	0.559393
GCST90006899	pericarditis	rs3130683	-0.16909	0.196249	0.388903	-0.553737	0.215558	0.844433	0.574798	1.24055	-0.16909	0.798495
GCST90006899	pericarditis	rs3130924	-0.197979	0.243495	0.416176	-0.675229	0.279271	0.820387	0.50904	1.32217	-0.197979	0.827928
GCST90006899	pericarditis	rs3131932	0.279642	0.300234	0.35164	-0.308817	0.868101	1.32266	0.734315	2.38238	0.279642	0.798495
GCST90006899	pericarditis	rs3132131	-0.0129961	0.199712	0.948115	-0.404433	0.37844	0.987088	0.667355	1.46001	-0.0129961	0.985009
GCST90006899	pericarditis	rs34210885	-0.246616	0.341698	0.470456	-0.916345	0.423112	0.78144	0.399978	1.5267	-0.246616	0.837608
GCST90006899	pericarditis	rs34304006	-0.00480682	0.153737	0.975057	-0.306132	0.296518	0.995205	0.73629	1.34517	-0.00480682	0.995363
GCST90006899	pericarditis	rs34446632	-0.0536652	0.366357	0.88354	-0.771724	0.664394	0.947749	0.462216	1.94331	-0.0536652	0.979097
GCST90006899	pericarditis	rs36050771	-0.178694	0.324878	0.582294	-0.815454	0.458066	0.836361	0.442438	1.58101	-0.178694	0.912731
GCST90006899	pericarditis	rs373126870	-0.066535	0.286523	0.816371	-0.628119	0.495049	0.93563	0.533594	1.64058	-0.066535	0.959093
GCST90006899	pericarditis	rs3819720	-0.291684	0.197824	0.140357	-0.679418	0.0960505	0.747005	0.506912	1.10081	-0.291684	0.695413
GCST90006899	pericarditis	rs3922928	0.232447	0.350087	0.506709	-0.453722	0.918617	1.26168	0.635259	2.50582	0.232447	0.868643
GCST90006899	pericarditis	rs397948	-0.126764	0.28055	0.651384	-0.676641	0.423114	0.880942	0.508322	1.52671	-0.126764	0.934772
GCST90006899	pericarditis	rs41315395	0.0501591	0.165412	0.761709	-0.274048	0.374366	1.05144	0.760296	1.45407	0.0501591	0.954528
GCST90006899	pericarditis	rs41550819	0.221399	0.254027	0.383449	-0.276493	0.719291	1.24782	0.758439	2.05298	0.221399	0.798495
GCST90006899	pericarditis	rs432375	0.293201	0.201577	0.145798	-0.101891	0.688293	1.34071	0.903128	1.99032	0.293201	0.700318
GCST90006899	pericarditis	rs445693	0.0920685	0.365773	0.801266	-0.624847	0.808984	1.09644	0.535343	2.24563	0.0920685	0.958492
GCST90006899	pericarditis	rs4538746	-0.145462	0.136345	0.286032	-0.412698	0.121774	0.864623	0.661862	1.1295	-0.145462	0.787762
GCST90006899	pericarditis	rs456261	-0.224419	0.248902	0.367249	-0.712267	0.263428	0.79898	0.490531	1.30138	-0.224419	0.798495
GCST90006899	pericarditis	rs488216	-0.0659485	0.310331	0.831709	-0.674198	0.542301	0.936179	0.509565	1.71996	-0.0659485	0.963636
GCST90006899	pericarditis	rs4947324	-0.219546	0.20998	0.295765	-0.631108	0.192015	0.802883	0.532002	1.21169	-0.219546	0.788707
GCST90006899	pericarditis	rs515185	-0.655118	0.196094	0.000835247	-1.03946	-0.270775	0.519381	0.353645	0.762788	-0.655118	0.0935476
GCST90006899	pericarditis	rs58300362	-0.214543	0.216947	0.322702	-0.639759	0.210673	0.80691	0.527419	1.23451	-0.214543	0.797647
GCST90006899	pericarditis	rs61811475	0.198232	0.31459	0.528612	-0.418365	0.814829	1.21924	0.658122	2.25879	0.198232	0.88365
GCST90006899	pericarditis	rs6457711	-0.0685336	0.169125	0.685312	-0.400018	0.26295	0.933762	0.670308	1.30076	-0.0685336	0.934772
GCST90006899	pericarditis	rs67886110	0.0665422	0.231034	0.773332	-0.386284	0.519368	1.06881	0.679578	1.68096	0.0665422	0.954528
GCST90006899	pericarditis	rs6890786	0.0485447	0.288977	0.866593	-0.517851	0.61494	1.04974	0.5958	1.84955	0.0485447	0.979097
GCST90006899	pericarditis	rs6905201	-0.498838	0.293301	0.0889857	-1.07371	0.0760315	0.607236	0.341739	1.079	-0.498838	0.561793
GCST90006899	pericarditis	rs6927022	-0.232365	0.0897899	0.00965693	-0.408353	-0.0563771	0.792657	0.664744	0.945183	-0.232365	0.247292
GCST90006899	pericarditis	rs6999061	0.0241848	0.253787	0.92408	-0.473238	0.521608	1.02448	0.622982	1.68473	0.0241848	0.979097
GCST90006899	pericarditis	rs74473385	0.187589	0.110411	0.0893163	-0.0288155	0.403994	1.20634	0.971596	1.49779	0.187589	0.561793
GCST90006899	pericarditis	rs762320	-0.0915899	0.249256	0.713281	-0.580132	0.396952	0.912479	0.559824	1.48729	-0.0915899	0.934772
GCST90006899	pericarditis	rs7757696	-0.261527	0.13419	0.0513031	-0.524539	0.00148469	0.769875	0.591828	1.00149	-0.261527	0.489758
GCST90006899	pericarditis	rs7776257	-0.365352	0.183963	0.0470325	-0.72592	-0.00478445	0.693952	0.483879	0.995227	-0.365352	0.489758
GCST90006899	pericarditis	rs78411553	-0.0730168	0.243118	0.763922	-0.549528	0.403494	0.929585	0.577222	1.49705	-0.0730168	0.954528
GCST90006899	pericarditis	rs915894	-0.147502	0.105505	0.162094	-0.354292	0.0592868	0.86286	0.70167	1.06108	-0.147502	0.716624
GCST90006899	pericarditis	rs9258357	-0.484621	0.353325	0.170187	-1.17714	0.207896	0.615931	0.30816	1.23108	-0.484621	0.733115
GCST90006899	pericarditis	rs9258926	0.210028	0.29478	0.47616	-0.36774	0.787797	1.23371	0.692297	2.19855	0.210028	0.837608
GCST90006899	pericarditis	rs9262081	0.0277253	0.347901	0.936481	-0.65416	0.709611	1.02811	0.519878	2.0332	0.0277253	0.979097
GCST90006899	pericarditis	rs9264185	-0.238418	0.205037	0.244909	-0.640292	0.163455	0.787873	0.527139	1.17757	-0.238418	0.761202
GCST90006899	pericarditis	rs9265622	-0.0684551	0.148804	0.64549	-0.360111	0.2232	0.933835	0.697599	1.25007	-0.0684551	0.934772
GCST90006899	pericarditis	rs9266795	-0.0200103	0.250917	0.936437	-0.511807	0.471786	0.980189	0.599412	1.60285	-0.0200103	0.979097
GCST90006899	pericarditis	rs9267677	-0.113682	0.144248	0.430638	-0.396407	0.169044	0.892542	0.672733	1.18417	-0.113682	0.831577
GCST90006899	pericarditis	rs9268577	-0.104774	0.18256	0.566025	-0.462591	0.253043	0.900528	0.62965	1.28794	-0.104774	0.897403
GCST90006899	pericarditis	rs9273507	-0.217109	0.124378	0.0808865	-0.460889	0.0266709	0.804842	0.630722	1.02703	-0.217109	0.561793
GCST90006899	pericarditis	rs9275601	0.101557	0.276171	0.713072	-0.439738	0.642853	1.10689	0.644205	1.9019	0.101557	0.934772
GCST90006899	pericarditis	rs9276678	-0.220954	0.200499	0.270455	-0.613932	0.172025	0.801754	0.541218	1.18771	-0.220954	0.770108
GCST90006899	pericarditis	rs9277097	0.00633401	0.259821	0.980551	-0.502914	0.515582	1.00635	0.604766	1.67461	0.00633401	0.995363
GCST90006899	pericarditis	rs9404989	-0.125016	0.242855	0.606711	-0.601012	0.350981	0.882483	0.548256	1.42046	-0.125016	0.930534
GCST90006899	pericarditis	rs9469266	0.196092	0.113953	0.0852834	-0.0272552	0.419439	1.21664	0.973113	1.52111	0.196092	0.561793
GCST90006899	pericarditis	rs9469268	-0.0338871	0.270652	0.900361	-0.564365	0.496591	0.966681	0.568721	1.64311	-0.0338871	0.979097
GCST90006899	pericarditis	rs9907671	-0.00800215	0.306637	0.97918	-0.60901	0.593006	0.99203	0.543889	1.80942	-0.00800215	0.995363
GCST90006899	pericarditis	rs991760	-0.26793	0.254934	0.293268	-0.767601	0.23174	0.764961	0.464125	1.26079	-0.26793	0.788303
GCST90006899	pericarditis	All - Inverse variance weighted	-0.0863595	0.020426	2.35858e-05	-0.126394	-0.0463246	0.917264	0.881267	0.954732	-0.0863595	0.00396242
GCST90006899	pericarditis	All - MR Egger	-0.0175554	0.0456651	0.701486	-0.107059	0.0719481	0.982598	0.898473	1.0746	-0.0175554	0.934772
GCST90006900	pericarditis	rs1042153	-0.180258	0.170042	0.289109	-0.51354	0.153024	0.835055	0.598374	1.16535	-0.180258	0.788303
GCST90006900	pericarditis	rs10947137	-0.0765288	0.283109	0.786917	-0.631422	0.478364	0.926326	0.531835	1.61343	-0.0765288	0.954528
GCST90006900	pericarditis	rs11054967	-0.2123	0.327039	0.516235	-0.853296	0.428695	0.808722	0.426009	1.53525	-0.2123	0.871633
GCST90006900	pericarditis	rs112007168	-0.270763	0.377572	0.473303	-1.0108	0.469279	0.762797	0.363926	1.59884	-0.270763	0.837608
GCST90006900	pericarditis	rs11244	-0.0984628	0.250515	0.694288	-0.589472	0.392546	0.906229	0.55462	1.48075	-0.0984628	0.934772
GCST90006900	pericarditis	rs114844011	-0.15033	0.325372	0.644064	-0.788058	0.487399	0.860424	0.454727	1.62808	-0.15033	0.934772
GCST90006900	pericarditis	rs115894933	0.192463	0.29467	0.513662	-0.38509	0.770016	1.21223	0.680389	2.1598	0.192463	0.871633
GCST90006900	pericarditis	rs11602522	-0.0360752	0.321819	0.910746	-0.66684	0.594689	0.964568	0.513328	1.81247	-0.0360752	0.979097
GCST90006900	pericarditis	rs116479312	0.315933	0.265762	0.234525	-0.20496	0.836827	1.37154	0.81468	2.30903	0.315933	0.761202
GCST90006900	pericarditis	rs116485583	0.244304	0.33861	0.470608	-0.419372	0.907981	1.27673	0.65746	2.47931	0.244304	0.837608
GCST90006900	pericarditis	rs117273536	-0.511736	0.38871	0.188007	-1.27361	0.250135	0.599454	0.27982	1.2842	-0.511736	0.752419
GCST90006900	pericarditis	rs11757367	-0.297806	0.303234	0.326051	-0.892145	0.296533	0.742445	0.409776	1.34519	-0.297806	0.797647
GCST90006900	pericarditis	rs117588254	0.232576	0.424802	0.584039	-0.600035	1.06519	1.26185	0.548792	2.90139	0.232576	0.912731
GCST90006900	pericarditis	rs117800138	0.0689299	0.433168	0.873567	-0.78008	0.91794	1.07136	0.458369	2.50413	0.0689299	0.979097
GCST90006900	pericarditis	rs12188546	-0.595352	0.475377	0.210432	-1.52709	0.336387	0.551368	0.217167	1.39988	-0.595352	0.761202
GCST90006900	pericarditis	rs12306585	-0.162475	0.334784	0.627455	-0.818652	0.493702	0.850037	0.441026	1.63837	-0.162475	0.933314
GCST90006900	pericarditis	rs12538419	0.0677567	0.285426	0.812356	-0.491678	0.627192	1.0701	0.611599	1.87234	0.0677567	0.958492
GCST90006900	pericarditis	rs12953983	0.227008	0.284733	0.425296	-0.331068	0.785084	1.25484	0.718156	2.19259	0.227008	0.829771
GCST90006900	pericarditis	rs13286569	0.267113	0.291685	0.359793	-0.304589	0.838815	1.30619	0.737427	2.31362	0.267113	0.798495
GCST90006900	pericarditis	rs13293260	-0.624965	0.292646	0.0327145	-1.19855	-0.0513797	0.53528	0.301631	0.949918	-0.624965	0.456731
GCST90006900	pericarditis	rs141961165	0.330438	0.448596	0.461364	-0.548811	1.20969	1.39158	0.577636	3.35243	0.330438	0.837608
GCST90006900	pericarditis	rs143002370	-0.0957815	0.402837	0.812061	-0.885341	0.693778	0.908663	0.412573	2.00126	-0.0957815	0.958492
GCST90006900	pericarditis	rs145396067	-0.194143	0.325305	0.550639	-0.831742	0.443455	0.82354	0.43529	1.55808	-0.194143	0.893791
GCST90006900	pericarditis	rs149280948	0.751781	0.387671	0.052474	-0.00805413	1.51162	2.12077	0.991978	4.53405	0.751781	0.489758
GCST90006900	pericarditis	rs149736458	-0.723292	0.341132	0.033983	-1.39191	-0.0546745	0.485152	0.2486	0.946793	-0.723292	0.456731
GCST90006900	pericarditis	rs150378870	-0.339559	0.312902	0.277837	-0.952846	0.273729	0.712085	0.385642	1.31486	-0.339559	0.777942
GCST90006900	pericarditis	rs151719	0.27851	0.282205	0.323688	-0.274612	0.831632	1.32116	0.759867	2.29706	0.27851	0.797647
GCST90006900	pericarditis	rs180739443	0.296002	0.322009	0.357972	-0.335135	0.927139	1.34447	0.715242	2.52727	0.296002	0.798495
GCST90006900	pericarditis	rs181352775	-0.4906	0.330548	0.137754	-1.13847	0.157273	0.612259	0.320308	1.17031	-0.4906	0.695413
GCST90006900	pericarditis	rs191442117	-0.434589	0.247452	0.079044	-0.919595	0.0504158	0.64753	0.398681	1.05171	-0.434589	0.561793
GCST90006900	pericarditis	rs2244020	0.0890094	0.281167	0.751569	-0.462079	0.640097	1.09309	0.629973	1.89667	0.0890094	0.954528
GCST90006900	pericarditis	rs2596464	-0.344908	0.24228	0.154564	-0.819777	0.12996	0.708285	0.44053	1.13878	-0.344908	0.711418
GCST90006900	pericarditis	rs2596546	-0.0517437	0.191174	0.78665	-0.426444	0.322957	0.949572	0.652826	1.38121	-0.0517437	0.954528
GCST90006900	pericarditis	rs2647079	0.0653518	0.290826	0.822204	-0.504667	0.635371	1.06753	0.603706	1.88772	0.0653518	0.959238
GCST90006900	pericarditis	rs2858458	0.151487	0.264086	0.566219	-0.366121	0.669095	1.16356	0.693419	1.95247	0.151487	0.897403
GCST90006900	pericarditis	rs2894222	-0.182088	0.241014	0.449944	-0.654476	0.2903	0.833528	0.519714	1.33683	-0.182088	0.837608
GCST90006900	pericarditis	rs3095339	-0.502384	0.255353	0.0491361	-1.00288	-0.00189178	0.605087	0.366823	0.99811	-0.502384	0.489758
GCST90006900	pericarditis	rs3099840	-0.354417	0.303342	0.242657	-0.948968	0.240134	0.701582	0.38714	1.27142	-0.354417	0.761202
GCST90006900	pericarditis	rs3130681	-0.215036	0.238944	0.368152	-0.683366	0.253295	0.806513	0.504914	1.28826	-0.215036	0.798495
GCST90006900	pericarditis	rs3131110	0.0394281	0.396518	0.920792	-0.737747	0.816603	1.04022	0.47819	2.2628	0.0394281	0.979097
GCST90006900	pericarditis	rs3132586	-0.414108	0.315518	0.189362	-1.03252	0.204308	0.660929	0.356107	1.22668	-0.414108	0.752419
GCST90006900	pericarditis	rs3134771	0.12404	0.238428	0.602895	-0.343279	0.591359	1.13206	0.70944	1.80644	0.12404	0.929233
GCST90006900	pericarditis	rs3135041	0.0125147	0.305212	0.967293	-0.585701	0.61073	1.01259	0.556715	1.84178	0.0125147	0.990886
GCST90006900	pericarditis	rs369791636	-0.256046	0.299196	0.392118	-0.84247	0.330377	0.774106	0.430646	1.39149	-0.256046	0.798495
GCST90006900	pericarditis	rs3763354	-0.215213	0.183876	0.24183	-0.575611	0.145184	0.806369	0.562361	1.15625	-0.215213	0.761202
GCST90006900	pericarditis	rs3858729	0.058932	0.275169	0.830417	-0.480399	0.598263	1.0607	0.618537	1.81896	0.058932	0.963636
GCST90006900	pericarditis	rs422951	-0.59112	0.244363	0.015562	-1.07007	-0.112169	0.553707	0.342984	0.893893	-0.59112	0.307579
GCST90006900	pericarditis	rs4679608	0.138357	0.287497	0.630342	-0.425138	0.701851	1.14839	0.65368	2.01748	0.138357	0.933314
GCST90006900	pericarditis	rs4713135	0.376629	0.312704	0.228424	-0.23627	0.989528	1.45736	0.789568	2.68997	0.376629	0.761202
GCST90006900	pericarditis	rs5021452	-0.538263	0.268853	0.0452769	-1.06521	-0.0113114	0.583761	0.344654	0.988752	-0.538263	0.489758
GCST90006900	pericarditis	rs518839	0.240894	0.299593	0.421356	-0.346308	0.828095	1.27239	0.707295	2.28895	0.240894	0.827928
GCST90006900	pericarditis	rs59383933	0.292921	0.283735	0.301897	-0.2632	0.849043	1.34034	0.768588	2.33741	0.292921	0.792479
GCST90006900	pericarditis	rs61837242	-0.0707875	0.0873528	0.417731	-0.241999	0.100424	0.93166	0.785057	1.10564	-0.0707875	0.827928
GCST90006900	pericarditis	rs6913664	0.21604	0.242246	0.37249	-0.258763	0.690843	1.24115	0.772006	1.9954	0.21604	0.798495
GCST90006900	pericarditis	rs6926568	0.188956	0.309768	0.541868	-0.41819	0.796101	1.20799	0.658237	2.21688	0.188956	0.888135
GCST90006900	pericarditis	rs7044812	0.00385308	0.272045	0.9887	-0.529356	0.537062	1.00386	0.588984	1.71097	0.00385308	1
GCST90006900	pericarditis	rs72688100	0.19309	0.329023	0.557297	-0.451794	0.837975	1.21299	0.636485	2.31168	0.19309	0.897403
GCST90006900	pericarditis	rs73830020	0.1209	0.253428	0.63332	-0.375819	0.61762	1.12851	0.686726	1.85451	0.1209	0.933314
GCST90006900	pericarditis	rs77608917	0.0407037	0.414364	0.921748	-0.77145	0.852858	1.04154	0.462342	2.34634	0.0407037	0.979097
GCST90006900	pericarditis	rs78177823	-0.467799	0.422916	0.268671	-1.29672	0.361117	0.626379	0.273428	1.43493	-0.467799	0.770108
GCST90006900	pericarditis	rs78658913	-0.302011	0.264672	0.253838	-0.820767	0.216745	0.73933	0.440094	1.24203	-0.302011	0.761202
GCST90006900	pericarditis	rs805262	-0.0969449	0.240601	0.687001	-0.568522	0.374632	0.907606	0.566362	1.45446	-0.0969449	0.934772
GCST90006900	pericarditis	rs8138890	-0.105978	0.280516	0.705582	-0.655789	0.443833	0.899445	0.519032	1.55867	-0.105978	0.934772
GCST90006900	pericarditis	rs908468	-0.201236	0.283884	0.478408	-0.757649	0.355178	0.81772	0.468767	1.42643	-0.201236	0.837608
GCST90006900	pericarditis	rs915894	-0.401187	0.286958	0.162094	-0.963625	0.161252	0.669525	0.381507	1.17498	-0.401187	0.716624
GCST90006900	pericarditis	rs9264759	0.145728	0.168144	0.386113	-0.183834	0.47529	1.15688	0.832074	1.60848	0.145728	0.798495
GCST90006900	pericarditis	rs9265989	-0.0466418	0.180894	0.79653	-0.401195	0.307911	0.954429	0.66952	1.36058	-0.0466418	0.958492
GCST90006900	pericarditis	rs9268500	0.292997	0.245675	0.233018	-0.188526	0.774519	1.34044	0.828179	2.16955	0.292997	0.761202
GCST90006900	pericarditis	rs9271536	-0.284793	0.151164	0.0595649	-0.581075	0.0114883	0.75217	0.559297	1.01155	-0.284793	0.513174
GCST90006900	pericarditis	rs9272445	-0.572755	0.639297	0.370299	-1.82578	0.680267	0.56397	0.161093	1.9744	-0.572755	0.798495
GCST90006900	pericarditis	rs9274284	-0.325428	0.24201	0.178725	-0.799767	0.14891	0.722218	0.449434	1.16057	-0.325428	0.750644
GCST90006900	pericarditis	rs9274474	-0.148818	0.235455	0.527359	-0.61031	0.312674	0.861726	0.543183	1.36708	-0.148818	0.88365
GCST90006900	pericarditis	rs9379862	-0.390492	0.24227	0.107003	-0.865341	0.084356	0.676724	0.420908	1.08802	-0.390492	0.619882
GCST90006900	pericarditis	All - Inverse variance weighted	-0.0916729	0.0302399	0.00243324	-0.150943	-0.0324027	0.912404	0.859897	0.968117	-0.0916729	0.204091
GCST90006900	pericarditis	All - MR Egger	-0.0871349	0.0700623	0.217709	-0.224457	0.0501872	0.916553	0.79895	1.05147	-0.0871349	0.761202
GCST90006921	Reduced ejection fraction heart failure	rs1015166	-0.0624385	0.0686253	0.362903	-0.196944	0.072067	0.939471	0.821237	1.07473	-0.0624385	0.762096
GCST90006921	Reduced ejection fraction heart failure	rs11179421	-0.00829941	0.0529064	0.875347	-0.111996	0.0953971	0.991735	0.894048	1.1001	-0.00829941	0.962036
GCST90006921	Reduced ejection fraction heart failure	rs111840884	0.0716686	0.0630405	0.255594	-0.0518908	0.195228	1.0743	0.949433	1.21559	0.0716686	0.734856
GCST90006921	Reduced ejection fraction heart failure	rs11244	0.00310581	0.0604179	0.959003	-0.115313	0.121525	1.00311	0.891087	1.12922	0.00310581	0.975594
GCST90006921	Reduced ejection fraction heart failure	rs12600608	-0.00933465	0.0629837	0.882179	-0.132783	0.114113	0.990709	0.875655	1.12088	-0.00933465	0.962036
GCST90006921	Reduced ejection fraction heart failure	rs12629858	0.0138856	0.0616054	0.821671	-0.106861	0.134632	1.01398	0.898651	1.14412	0.0138856	0.947227
GCST90006921	Reduced ejection fraction heart failure	rs144890336	-0.0309787	0.0725755	0.66949	-0.173227	0.111269	0.969496	0.840947	1.1177	-0.0309787	0.917331
GCST90006921	Reduced ejection fraction heart failure	rs151719	0.014296	0.0416315	0.731302	-0.0673017	0.0958938	1.0144	0.934913	1.10064	0.014296	0.936104
GCST90006921	Reduced ejection fraction heart failure	rs1738434	0.0999496	0.0643851	0.120573	-0.0262452	0.226144	1.10512	0.974096	1.25376	0.0999496	0.692348
GCST90006921	Reduced ejection fraction heart failure	rs17426017	0.121708	0.0817316	0.136455	-0.0384856	0.281902	1.12942	0.962246	1.32565	0.121708	0.704257
GCST90006921	Reduced ejection fraction heart failure	rs17843569	-0.00166963	0.019287	0.931015	-0.0394721	0.0361328	0.998332	0.961297	1.03679	-0.00166963	0.967005
GCST90006921	Reduced ejection fraction heart failure	rs186325882	0.000525165	0.0934649	0.995517	-0.182666	0.183716	1.00053	0.833046	1.20167	0.000525165	1
GCST90006921	Reduced ejection fraction heart failure	rs2157051	0.062246	0.0284791	0.0288396	0.00642695	0.118065	1.06422	1.00645	1.12532	0.062246	0.421286
GCST90006921	Reduced ejection fraction heart failure	rs2244458	0.017842	0.0388575	0.646115	-0.0583186	0.0940026	1.018	0.943349	1.09856	0.017842	0.910363
GCST90006921	Reduced ejection fraction heart failure	rs2256965	0.088376	0.0507346	0.081521	-0.0110638	0.187816	1.0924	0.988997	1.20661	0.088376	0.647762
GCST90006921	Reduced ejection fraction heart failure	rs2354335	0.0493646	0.0600887	0.411345	-0.0684092	0.167138	1.0506	0.933878	1.18192	0.0493646	0.776291
GCST90006921	Reduced ejection fraction heart failure	rs2394900	-0.0489142	0.0561636	0.383796	-0.158995	0.0611665	0.952263	0.853001	1.06308	-0.0489142	0.771967
GCST90006921	Reduced ejection fraction heart failure	rs2442719	0.0774082	0.0407219	0.0573153	-0.00240672	0.157223	1.08048	0.997596	1.17026	0.0774082	0.56404
GCST90006921	Reduced ejection fraction heart failure	rs2596470	0.0535717	0.0436269	0.219466	-0.0319371	0.139081	1.05503	0.968568	1.14922	0.0535717	0.704257
GCST90006921	Reduced ejection fraction heart failure	rs2857609	0.0583482	0.0394305	0.138934	-0.0189356	0.135632	1.06008	0.981243	1.14526	0.0583482	0.704257
GCST90006921	Reduced ejection fraction heart failure	rs28745907	-0.0530924	0.0626944	0.397082	-0.175973	0.0697886	0.948292	0.83864	1.07228	-0.0530924	0.776291
GCST90006921	Reduced ejection fraction heart failure	rs28746882	0.0987353	0.0691916	0.153585	-0.0368803	0.234351	1.10377	0.963791	1.26409	0.0987353	0.704257
GCST90006921	Reduced ejection fraction heart failure	rs3130279	0.0739005	0.0365518	0.0431967	0.00225902	0.145542	1.0767	1.00226	1.15667	0.0739005	0.453565
GCST90006921	Reduced ejection fraction heart failure	rs3131004	0.0695812	0.0624174	0.264948	-0.052757	0.191919	1.07206	0.948611	1.21157	0.0695812	0.734856
GCST90006921	Reduced ejection fraction heart failure	rs3132572	0.00065491	0.0680703	0.992324	-0.132763	0.134073	1.00066	0.875673	1.14348	0.00065491	1
GCST90006921	Reduced ejection fraction heart failure	rs3135000	0.0230418	0.0432357	0.59408	-0.0617003	0.107784	1.02331	0.940165	1.11381	0.0230418	0.890642
GCST90006921	Reduced ejection fraction heart failure	rs3135364	-0.0330981	0.0620489	0.593743	-0.154714	0.0885177	0.967444	0.85666	1.09255	-0.0330981	0.890642
GCST90006921	Reduced ejection fraction heart failure	rs34137317	0.0355617	0.0700985	0.611937	-0.101831	0.172955	1.0362	0.903182	1.18881	0.0355617	0.890642
GCST90006921	Reduced ejection fraction heart failure	rs3763354	-0.017803	0.0326845	0.585965	-0.0818645	0.0462586	0.982355	0.921397	1.04735	-0.017803	0.890642
GCST90006921	Reduced ejection fraction heart failure	rs3819720	0.0973564	0.0622028	0.117549	-0.0245612	0.219274	1.10225	0.975738	1.24517	0.0973564	0.692348
GCST90006921	Reduced ejection fraction heart failure	rs394657	0.0580622	0.0564579	0.303754	-0.0525953	0.16872	1.05978	0.948764	1.18379	0.0580622	0.738994
GCST90006921	Reduced ejection fraction heart failure	rs471964	0.121686	0.049777	0.0145	0.0241235	0.219249	1.1294	1.02442	1.24514	0.121686	0.327924
GCST90006921	Reduced ejection fraction heart failure	rs532098	-0.0349429	0.0451742	0.439218	-0.123484	0.0535985	0.965661	0.883835	1.05506	-0.0349429	0.790576
GCST90006921	Reduced ejection fraction heart failure	rs62404124	-0.0291922	0.0413358	0.480051	-0.11021	0.0518259	0.97123	0.895646	1.05319	-0.0291922	0.815809
GCST90006921	Reduced ejection fraction heart failure	rs6467	-0.00467741	0.0505162	0.926228	-0.103689	0.0943343	0.995334	0.901506	1.09893	-0.00467741	0.965641
GCST90006921	Reduced ejection fraction heart failure	rs652888	0.0386782	0.0685787	0.572756	-0.095736	0.173092	1.03944	0.908704	1.18898	0.0386782	0.88326
GCST90006921	Reduced ejection fraction heart failure	rs6727186	-0.0869242	0.0647871	0.179697	-0.213907	0.0400586	0.916747	0.807423	1.04087	-0.0869242	0.704257
GCST90006921	Reduced ejection fraction heart failure	rs681343	0.0343868	0.03554	0.333268	-0.0352716	0.104045	1.03498	0.965343	1.10965	0.0343868	0.738994
GCST90006921	Reduced ejection fraction heart failure	rs72678874	-0.0154736	0.0606499	0.798623	-0.134347	0.1034	0.984645	0.874286	1.10894	-0.0154736	0.947227
GCST90006921	Reduced ejection fraction heart failure	rs73086452	-0.0612702	0.0648639	0.344865	-0.188403	0.065863	0.940569	0.82828	1.06808	-0.0612702	0.745516
GCST90006921	Reduced ejection fraction heart failure	rs7757696	0.0428598	0.0446239	0.336821	-0.0446031	0.130323	1.04379	0.956377	1.1392	0.0428598	0.738994
GCST90006921	Reduced ejection fraction heart failure	rs78200201	-0.0168334	0.0703429	0.810869	-0.154705	0.121039	0.983308	0.856667	1.12867	-0.0168334	0.947227
GCST90006921	Reduced ejection fraction heart failure	rs79971000	-0.167703	0.0750715	0.0254886	-0.314844	-0.0205632	0.845605	0.729903	0.979647	-0.167703	0.421286
GCST90006921	Reduced ejection fraction heart failure	rs9265583	0.0622009	0.0656419	0.343344	-0.0664573	0.190859	1.06418	0.935703	1.21029	0.0622009	0.745516
GCST90006921	Reduced ejection fraction heart failure	rs9274362	0.0401709	0.0373183	0.28173	-0.0329729	0.113315	1.04099	0.967565	1.11998	0.0401709	0.738837
GCST90006921	Reduced ejection fraction heart failure	rs9879204	-0.0435392	0.0613936	0.478212	-0.163871	0.0767923	0.957395	0.848852	1.07982	-0.0435392	0.815809
GCST90006921	Reduced ejection fraction heart failure	All - Inverse variance weighted	0.0211063	0.00722516	0.00348664	0.00694496	0.0352676	1.02133	1.00697	1.0359	0.0211063	0.256268
GCST90006921	Reduced ejection fraction heart failure	All - MR Egger	0.0111467	0.0196706	0.573819	-0.0274076	0.049701	1.01121	0.972965	1.05096	0.0111467	0.88326
GCST90006922	Reduced ejection fraction heart failure	rs1048372	0.404589	0.149828	0.0069266	0.110926	0.698253	1.49869	1.11731	2.01024	0.404589	0.296573
GCST90006922	Reduced ejection fraction heart failure	rs114638729	0.00313531	0.111017	0.977469	-0.214458	0.220728	1.00314	0.806979	1.24698	0.00313531	0.990952
GCST90006922	Reduced ejection fraction heart failure	rs116640755	-0.00844546	0.0667015	0.899244	-0.13918	0.122289	0.99159	0.870071	1.13008	-0.00844546	0.962036
GCST90006922	Reduced ejection fraction heart failure	rs117260519	0.0248728	0.114823	0.828506	-0.200181	0.249926	1.02518	0.818583	1.28393	0.0248728	0.947424
GCST90006922	Reduced ejection fraction heart failure	rs117877056	0.271066	0.127835	0.0339694	0.0205092	0.521623	1.31136	1.02072	1.68476	0.271066	0.434217
GCST90006922	Reduced ejection fraction heart failure	rs118110906	-0.0205439	0.140986	0.884146	-0.296877	0.255789	0.979666	0.743136	1.29148	-0.0205439	0.962036
GCST90006922	Reduced ejection fraction heart failure	rs12294431	-0.0114287	0.0977832	0.906957	-0.203084	0.180226	0.988636	0.81621	1.19749	-0.0114287	0.962036
GCST90006922	Reduced ejection fraction heart failure	rs12330321	-0.10077	0.0924847	0.275894	-0.282041	0.0804996	0.904141	0.754243	1.08383	-0.10077	0.737389
GCST90006922	Reduced ejection fraction heart failure	rs137893789	0.406448	0.11858	0.000608889	0.174031	0.638865	1.50147	1.19009	1.89433	0.406448	0.0895067
GCST90006922	Reduced ejection fraction heart failure	rs143301161	0.059239	0.104228	0.56979	-0.145047	0.263525	1.06103	0.864981	1.30151	0.059239	0.88326
GCST90006922	Reduced ejection fraction heart failure	rs143628688	-0.079924	0.0962208	0.406182	-0.268517	0.108669	0.923186	0.764513	1.11479	-0.079924	0.776291
GCST90006922	Reduced ejection fraction heart failure	rs146003472	0.0111827	0.0654646	0.864365	-0.117128	0.139493	1.01125	0.889471	1.14969	0.0111827	0.958956
GCST90006922	Reduced ejection fraction heart failure	rs148744972	-0.055668	0.109203	0.610215	-0.269706	0.15837	0.945853	0.763604	1.1716	-0.055668	0.890642
GCST90006922	Reduced ejection fraction heart failure	rs151074546	0.0439135	0.128228	0.732002	-0.207414	0.295241	1.04489	0.812683	1.34345	0.0439135	0.936104
GCST90006922	Reduced ejection fraction heart failure	rs1610401	0.0373025	0.060208	0.535547	-0.0807051	0.15531	1.03801	0.922466	1.16802	0.0373025	0.871618
GCST90006922	Reduced ejection fraction heart failure	rs17211818	0.126972	0.0788052	0.107132	-0.0274857	0.281431	1.13539	0.972889	1.32502	0.126972	0.692348
GCST90006922	Reduced ejection fraction heart failure	rs189468157	0.0320876	0.11289	0.776228	-0.189177	0.253352	1.03261	0.82764	1.28834	0.0320876	0.946034
GCST90006922	Reduced ejection fraction heart failure	rs1980496	0.106801	0.0786569	0.174526	-0.0473669	0.260968	1.11271	0.953737	1.29819	0.106801	0.704257
GCST90006922	Reduced ejection fraction heart failure	rs2395516	0.0273073	0.0860944	0.751108	-0.141438	0.196052	1.02768	0.868109	1.21659	0.0273073	0.936104
GCST90006922	Reduced ejection fraction heart failure	rs2400705	-0.0690344	0.100786	0.493367	-0.266574	0.128505	0.933295	0.765999	1.13713	-0.0690344	0.828857
GCST90006922	Reduced ejection fraction heart failure	rs2551472	0.0117896	0.100718	0.906816	-0.185618	0.209198	1.01186	0.83059	1.23269	0.0117896	0.962036
GCST90006922	Reduced ejection fraction heart failure	rs2598431	0.0407081	0.121767	0.738145	-0.197956	0.279372	1.04155	0.820406	1.3223	0.0407081	0.936104
GCST90006922	Reduced ejection fraction heart failure	rs28392702	0.164231	0.0941902	0.0812266	-0.0203816	0.348844	1.17849	0.979825	1.41743	0.164231	0.647762
GCST90006922	Reduced ejection fraction heart failure	rs3093998	-0.0281245	0.0887897	0.75143	-0.202152	0.145903	0.972267	0.816971	1.15708	-0.0281245	0.936104
GCST90006922	Reduced ejection fraction heart failure	rs3130285	0.0973859	0.0870154	0.263063	-0.0731643	0.267936	1.10229	0.929448	1.30726	0.0973859	0.734856
GCST90006922	Reduced ejection fraction heart failure	rs3997848	-0.149301	0.0941643	0.112844	-0.333863	0.0352607	0.86131	0.716152	1.03589	-0.149301	0.692348
GCST90006922	Reduced ejection fraction heart failure	rs4148882	-0.0365275	0.0903548	0.686016	-0.213623	0.140568	0.964132	0.807653	1.15093	-0.0365275	0.921883
GCST90006922	Reduced ejection fraction heart failure	rs4546530	0.0283295	0.0866919	0.743832	-0.141587	0.198246	1.02873	0.86798	1.21926	0.0283295	0.936104
GCST90006922	Reduced ejection fraction heart failure	rs480828	0.0557687	0.0917605	0.543344	-0.124082	0.235619	1.05735	0.883308	1.26569	0.0557687	0.873514
GCST90006922	Reduced ejection fraction heart failure	rs55703686	0.0779543	0.0613981	0.204208	-0.0423859	0.198295	1.08107	0.9585	1.21932	0.0779543	0.704257
GCST90006922	Reduced ejection fraction heart failure	rs55910358	-0.0908877	0.102366	0.374612	-0.291526	0.10975	0.91312	0.747123	1.116	-0.0908877	0.770181
GCST90006922	Reduced ejection fraction heart failure	rs6951410	-0.0379045	0.0945057	0.68836	-0.223136	0.147327	0.962805	0.800006	1.15873	-0.0379045	0.921883
GCST90006922	Reduced ejection fraction heart failure	rs71398276	-0.00569391	0.0831689	0.945418	-0.168705	0.157317	0.994322	0.844758	1.17037	-0.00569391	0.975273
GCST90006922	Reduced ejection fraction heart failure	rs73810844	0.0321178	0.0845433	0.704021	-0.133587	0.197823	1.03264	0.874951	1.21875	0.0321178	0.929105
GCST90006922	Reduced ejection fraction heart failure	rs769174	0.286615	0.0977167	0.00335568	0.0950906	0.47814	1.33191	1.09976	1.61307	0.286615	0.256268
GCST90006922	Reduced ejection fraction heart failure	rs7757696	0.0776853	0.0808829	0.336821	-0.0808452	0.236216	1.08078	0.922336	1.26645	0.0776853	0.738994
GCST90006922	Reduced ejection fraction heart failure	rs78079263	0.15155	0.123117	0.218344	-0.0897591	0.39286	1.16364	0.914151	1.48121	0.15155	0.704257
GCST90006922	Reduced ejection fraction heart failure	rs7853161	0.123074	0.0936209	0.188644	-0.0604228	0.306571	1.13097	0.941366	1.35876	0.123074	0.704257
GCST90006922	Reduced ejection fraction heart failure	rs79998883	-0.0402904	0.0823234	0.624547	-0.201644	0.121063	0.96051	0.817386	1.1287	-0.0402904	0.900082
GCST90006922	Reduced ejection fraction heart failure	rs915895	0.0549415	0.0911546	0.546689	-0.123722	0.233605	1.05648	0.883626	1.26314	0.0549415	0.873514
GCST90006922	Reduced ejection fraction heart failure	rs9274407	0.0614487	0.0481543	0.201928	-0.0329338	0.155831	1.06338	0.967603	1.16863	0.0614487	0.704257
GCST90006922	Reduced ejection fraction heart failure	rs9275955	-0.0371513	0.0601203	0.536608	-0.154987	0.0806844	0.96353	0.856426	1.08403	-0.0371513	0.871618
GCST90006922	Reduced ejection fraction heart failure	rs9589460	-0.0466751	0.0901976	0.604824	-0.223463	0.130112	0.954397	0.799745	1.13896	-0.0466751	0.890642
GCST90006922	Reduced ejection fraction heart failure	rs9895605	0.222943	0.0880096	0.0113036	0.0504444	0.395442	1.24975	1.05174	1.48504	0.222943	0.302115
GCST90006922	Reduced ejection fraction heart failure	All - Inverse variance weighted	0.0403517	0.0148633	0.00663067	0.0112195	0.0694839	1.04118	1.01128	1.07195	0.0403517	0.296573
GCST90006922	Reduced ejection fraction heart failure	All - MR Egger	0.0452758	0.0361575	0.217431	-0.0255929	0.116145	1.04632	0.974732	1.12316	0.0452758	0.704257
GCST90006923	Reduced ejection fraction heart failure	rs1056318	0.0502332	0.0502785	0.317747	-0.0483127	0.148779	1.05152	0.952836	1.16042	0.0502332	0.738994
GCST90006923	Reduced ejection fraction heart failure	rs112229531	0.00531225	0.0279365	0.849188	-0.0494433	0.0600678	1.00533	0.951759	1.06191	0.00531225	0.947424
GCST90006923	Reduced ejection fraction heart failure	rs114121446	-0.0067674	0.050615	0.893637	-0.105973	0.0924381	0.993255	0.899449	1.09685	-0.0067674	0.962036
GCST90006923	Reduced ejection fraction heart failure	rs116104592	0.0170826	0.0647725	0.791987	-0.109872	0.144037	1.01723	0.895949	1.15493	0.0170826	0.947227
GCST90006923	Reduced ejection fraction heart failure	rs12082192	0.0135511	0.0594738	0.819763	-0.103018	0.13012	1.01364	0.902111	1.13896	0.0135511	0.947227
GCST90006923	Reduced ejection fraction heart failure	rs12128565	-0.0110399	0.0664497	0.868047	-0.141281	0.119202	0.989021	0.868245	1.1266	-0.0110399	0.959421
GCST90006923	Reduced ejection fraction heart failure	rs12895211	0.063101	0.0631277	0.317516	-0.0606294	0.186831	1.06513	0.941172	1.20542	0.063101	0.738994
GCST90006923	Reduced ejection fraction heart failure	rs13225445	-0.0123627	0.0657014	0.850748	-0.141137	0.116412	0.987713	0.86837	1.12346	-0.0123627	0.947424
GCST90006923	Reduced ejection fraction heart failure	rs145224249	0.0438299	0.0708265	0.536025	-0.0949901	0.18265	1.0448	0.909382	1.20039	0.0438299	0.871618
GCST90006923	Reduced ejection fraction heart failure	rs1601340	-0.0114726	0.0450212	0.798857	-0.0997141	0.0767689	0.988593	0.905096	1.07979	-0.0114726	0.947227
GCST90006923	Reduced ejection fraction heart failure	rs1634718	-0.0361134	0.0700361	0.606106	-0.173384	0.101157	0.964531	0.840815	1.10645	-0.0361134	0.890642
GCST90006923	Reduced ejection fraction heart failure	rs184295	0.0772485	0.0481201	0.108422	-0.0170669	0.171564	1.08031	0.983078	1.18716	0.0772485	0.692348
GCST90006923	Reduced ejection fraction heart failure	rs189105932	0.161003	0.0718277	0.0249927	0.0202207	0.301785	1.17469	1.02043	1.35227	0.161003	0.421286
GCST90006923	Reduced ejection fraction heart failure	rs1998630	0.0549156	0.0600395	0.360372	-0.0627619	0.172593	1.05645	0.939167	1.18838	0.0549156	0.762096
GCST90006923	Reduced ejection fraction heart failure	rs201058195	-0.0494442	0.0509179	0.33152	-0.149243	0.050355	0.951758	0.861359	1.05164	-0.0494442	0.738994
GCST90006923	Reduced ejection fraction heart failure	rs211460	0.0625837	0.0597096	0.294576	-0.0544471	0.179615	1.06458	0.947009	1.19676	0.0625837	0.738994
GCST90006923	Reduced ejection fraction heart failure	rs2394890	0.0209529	0.0491146	0.669662	-0.0753118	0.117217	1.02117	0.927454	1.12436	0.0209529	0.917331
GCST90006923	Reduced ejection fraction heart failure	rs2395005	-0.0803734	0.0520993	0.122905	-0.182488	0.0217413	0.922772	0.833195	1.02198	-0.0803734	0.692348
GCST90006923	Reduced ejection fraction heart failure	rs241426	0.108539	0.050044	0.0300918	0.0104532	0.206625	1.11465	1.01051	1.22952	0.108539	0.421286
GCST90006923	Reduced ejection fraction heart failure	rs2523627	0.00935795	0.0460723	0.839046	-0.0809438	0.0996597	1.0094	0.922246	1.10479	0.00935795	0.947424
GCST90006923	Reduced ejection fraction heart failure	rs2596512	-0.0326422	0.0431654	0.449522	-0.117247	0.051962	0.967885	0.889366	1.05334	-0.0326422	0.796141
GCST90006923	Reduced ejection fraction heart failure	rs2736426	0.0674081	0.0495764	0.173931	-0.0297616	0.164578	1.06973	0.970677	1.1789	0.0674081	0.704257
GCST90006923	Reduced ejection fraction heart failure	rs3129718	0.0269948	0.0300471	0.368963	-0.0318975	0.0858871	1.02736	0.968606	1.08968	0.0269948	0.76391
GCST90006923	Reduced ejection fraction heart failure	rs3129987	0.0045067	0.0476229	0.924606	-0.0888342	0.0978476	1.00452	0.914997	1.10279	0.0045067	0.965641
GCST90006923	Reduced ejection fraction heart failure	rs3130283	0.0662389	0.0351461	0.0594736	-0.00264735	0.135125	1.06848	0.997356	1.14468	0.0662389	0.56404
GCST90006923	Reduced ejection fraction heart failure	rs3130638	-0.0173037	0.033556	0.606088	-0.0830734	0.048466	0.982845	0.920284	1.04966	-0.0173037	0.890642
GCST90006923	Reduced ejection fraction heart failure	rs3130915	-0.030485	0.0466198	0.513172	-0.12186	0.0608899	0.969975	0.885272	1.06278	-0.030485	0.847599
GCST90006923	Reduced ejection fraction heart failure	rs3131622	0.0681557	0.0417572	0.10264	-0.0136885	0.15	1.07053	0.986405	1.16183	0.0681557	0.692348
GCST90006923	Reduced ejection fraction heart failure	rs3135392	0.0370374	0.0356647	0.299043	-0.0328654	0.10694	1.03773	0.967669	1.11287	0.0370374	0.738994
GCST90006923	Reduced ejection fraction heart failure	rs34067190	0.0499141	0.0444858	0.261852	-0.037278	0.137106	1.05118	0.963408	1.14695	0.0499141	0.734856
GCST90006923	Reduced ejection fraction heart failure	rs372313241	0.0190362	0.050235	0.70473	-0.0794244	0.117497	1.01922	0.923648	1.12468	0.0190362	0.929105
GCST90006923	Reduced ejection fraction heart failure	rs439303	0.0339831	0.0512315	0.507123	-0.0664307	0.134397	1.03457	0.935728	1.14385	0.0339831	0.847126
GCST90006923	Reduced ejection fraction heart failure	rs4843511	-0.0354334	0.0538206	0.510307	-0.140922	0.0700551	0.965187	0.868557	1.07257	-0.0354334	0.847599
GCST90006923	Reduced ejection fraction heart failure	rs55792153	-0.0912283	0.0443574	0.0397184	-0.178169	-0.00428785	0.912809	0.836801	0.995721	-0.0912283	0.449123
GCST90006923	Reduced ejection fraction heart failure	rs56051108	-0.0658132	0.0676396	0.330554	-0.198387	0.0667604	0.936306	0.820053	1.06904	-0.0658132	0.738994
GCST90006923	Reduced ejection fraction heart failure	rs60365179	-0.0213543	0.036635	0.559966	-0.0931588	0.0504503	0.978872	0.911049	1.05174	-0.0213543	0.88326
GCST90006923	Reduced ejection fraction heart failure	rs61994796	0.0966157	0.0760019	0.203647	-0.0523479	0.245579	1.10144	0.948999	1.27836	0.0966157	0.704257
GCST90006923	Reduced ejection fraction heart failure	rs652888	0.0325408	0.0576968	0.572756	-0.0805448	0.145626	1.03308	0.922614	1.15676	0.0325408	0.88326
GCST90006923	Reduced ejection fraction heart failure	rs6692568	0.0443904	0.0541971	0.412755	-0.0618359	0.150617	1.04539	0.940037	1.16255	0.0443904	0.776291
GCST90006923	Reduced ejection fraction heart failure	rs693797	0.03387	0.05602	0.545442	-0.0759293	0.143669	1.03445	0.926882	1.1545	0.03387	0.873514
GCST90006923	Reduced ejection fraction heart failure	rs705483	0.0560983	0.0449295	0.211817	-0.0319635	0.14416	1.0577	0.968542	1.15507	0.0560983	0.704257
GCST90006923	Reduced ejection fraction heart failure	rs7755852	-0.0805034	0.0500022	0.107399	-0.178508	0.0175009	0.922652	0.836518	1.01765	-0.0805034	0.692348
GCST90006923	Reduced ejection fraction heart failure	rs9264584	0.0164054	0.0499154	0.742409	-0.0814287	0.114239	1.01654	0.921798	1.12102	0.0164054	0.936104
GCST90006923	Reduced ejection fraction heart failure	rs9265712	0.0292814	0.0616501	0.634815	-0.0915528	0.150115	1.02971	0.912513	1.16197	0.0292814	0.905998
GCST90006923	Reduced ejection fraction heart failure	rs9271794	0.0126193	0.0287981	0.661241	-0.0438249	0.0690635	1.0127	0.957122	1.0715	0.0126193	0.917003
GCST90006923	Reduced ejection fraction heart failure	rs9272575	0.0788015	0.065861	0.231509	-0.0502861	0.207889	1.08199	0.950957	1.23108	0.0788015	0.708995
GCST90006923	Reduced ejection fraction heart failure	rs9273852	0	0.0351607	1	-0.068915	0.068915	1	0.933406	1.07135	0	1
GCST90006923	Reduced ejection fraction heart failure	rs9276515	-0.0319862	0.0415134	0.441001	-0.113352	0.04938	0.96852	0.892836	1.05062	-0.0319862	0.790576
GCST90006923	Reduced ejection fraction heart failure	rs9276635	-0.0243422	0.0334872	0.467281	-0.0899771	0.0412927	0.975952	0.913952	1.04216	-0.0243422	0.807774
GCST90006923	Reduced ejection fraction heart failure	rs9501404	0.0549956	0.0434983	0.206116	-0.030261	0.140252	1.05654	0.970192	1.15056	0.0549956	0.704257
GCST90006923	Reduced ejection fraction heart failure	All - Inverse variance weighted	0.0135846	0.00652828	0.0374442	0.000789184	0.02638	1.01368	1.00079	1.02673	0.0135846	0.449123
GCST90006923	Reduced ejection fraction heart failure	All - MR Egger	0.0147642	0.017224	0.3956	-0.0189948	0.0485233	1.01487	0.981184	1.04972	0.0147642	0.776291
GCST90006892	Reduced ejection fraction heart failure	rs10031234	0.0128833	0.0617722	0.834791	-0.10819	0.133957	1.01297	0.897457	1.14334	0.0128833	0.947424
GCST90006892	Reduced ejection fraction heart failure	rs1058196	0.1156	0.0687358	0.092607	-0.0191221	0.250322	1.12255	0.98106	1.28444	0.1156	0.692348
GCST90006892	Reduced ejection fraction heart failure	rs11145446	-0.0622035	0.0549626	0.257743	-0.16993	0.0455233	0.939692	0.843724	1.04658	-0.0622035	0.734856
GCST90006892	Reduced ejection fraction heart failure	rs11384993	0.0789813	0.0625257	0.206524	-0.0435691	0.201532	1.08218	0.957366	1.22327	0.0789813	0.704257
GCST90006892	Reduced ejection fraction heart failure	rs11642038	0.00394676	0.0758359	0.958494	-0.144692	0.152585	1.00395	0.865289	1.16484	0.00394676	0.975594
GCST90006892	Reduced ejection fraction heart failure	rs116823576	0.0328479	0.0685118	0.631619	-0.101435	0.167131	1.03339	0.90354	1.18191	0.0328479	0.905834
GCST90006892	Reduced ejection fraction heart failure	rs143456658	0.0801499	0.0654405	0.22066	-0.0481134	0.208413	1.08345	0.953026	1.23172	0.0801499	0.704257
GCST90006892	Reduced ejection fraction heart failure	rs143598770	-0.0461669	0.0614928	0.452791	-0.166693	0.0743589	0.954883	0.84646	1.07719	-0.0461669	0.797129
GCST90006892	Reduced ejection fraction heart failure	rs143655312	0.100545	0.0794038	0.205425	-0.0550867	0.256176	1.10577	0.946403	1.29198	0.100545	0.704257
GCST90006892	Reduced ejection fraction heart failure	rs143943091	0.0170976	0.0681353	0.801864	-0.116448	0.150643	1.01724	0.890077	1.16258	0.0170976	0.947227
GCST90006892	Reduced ejection fraction heart failure	rs145694686	0.0839556	0.0931535	0.36745	-0.0986252	0.266536	1.08758	0.906082	1.30544	0.0839556	0.76391
GCST90006892	Reduced ejection fraction heart failure	rs148860748	0.0768063	0.0669689	0.251425	-0.0544527	0.208065	1.07983	0.947003	1.23129	0.0768063	0.734856
GCST90006892	Reduced ejection fraction heart failure	rs17339632	0.00838395	0.0638239	0.89549	-0.116711	0.133479	1.00842	0.889842	1.1428	0.00838395	0.962036
GCST90006892	Reduced ejection fraction heart failure	rs179834	0.101907	0.0582512	0.0802142	-0.0122651	0.21608	1.10728	0.98781	1.2412	0.101907	0.647762
GCST90006892	Reduced ejection fraction heart failure	rs4326954	0.00465193	0.0562707	0.934113	-0.105639	0.114943	1.00466	0.89975	1.12181	0.00465193	0.967005
GCST90006892	Reduced ejection fraction heart failure	rs56224055	0.056608	0.0733892	0.440505	-0.0872348	0.200451	1.05824	0.916462	1.22195	0.056608	0.790576
GCST90006892	Reduced ejection fraction heart failure	rs5786732	0.0633948	0.0238377	0.00782714	0.016673	0.110117	1.06545	1.01681	1.11641	0.0633948	0.296573
GCST90006892	Reduced ejection fraction heart failure	rs61494079	0.0322096	0.0561757	0.566393	-0.0778948	0.142314	1.03273	0.925062	1.15294	0.0322096	0.88326
GCST90006892	Reduced ejection fraction heart failure	rs61873878	0.0521723	0.0720358	0.468909	-0.0890178	0.193362	1.05356	0.914829	1.21332	0.0521723	0.807774
GCST90006892	Reduced ejection fraction heart failure	rs6882158	0.01139	0.050043	0.819954	-0.0866943	0.109474	1.01146	0.916957	1.11569	0.01139	0.947227
GCST90006892	Reduced ejection fraction heart failure	rs7476043	-0.0772663	0.0618501	0.211573	-0.198492	0.0439599	0.925643	0.819966	1.04494	-0.0772663	0.704257
GCST90006892	Reduced ejection fraction heart failure	rs76130578	-0.0556009	0.0520198	0.285142	-0.15756	0.046358	0.945917	0.854226	1.04745	-0.0556009	0.738837
GCST90006892	Reduced ejection fraction heart failure	rs76688719	0.0382371	0.0958164	0.689845	-0.149563	0.226037	1.03898	0.861084	1.25362	0.0382371	0.921883
GCST90006892	Reduced ejection fraction heart failure	rs79043702	0.0140777	0.0635906	0.824796	-0.11056	0.138715	1.01418	0.895333	1.1488	0.0140777	0.947227
GCST90006892	Reduced ejection fraction heart failure	rs980949	-0.0113106	0.0568606	0.842327	-0.122757	0.100136	0.988753	0.884478	1.10532	-0.0113106	0.947424
GCST90006892	Reduced ejection fraction heart failure	All - Inverse variance weighted	0.0302593	0.0114224	0.00807003	0.00787146	0.0526472	1.03072	1.0079	1.05406	0.0302593	0.296573
GCST90006892	Reduced ejection fraction heart failure	All - MR Egger	0.0492199	0.0225662	0.0396529	0.00499026	0.0934496	1.05045	1.005	1.09796	0.0492199	0.449123
GCST90006899	Reduced ejection fraction heart failure	rs1042136	-0.0659495	0.0614419	0.283107	-0.186376	0.0544765	0.936178	0.829962	1.05599	-0.0659495	0.738837
GCST90006899	Reduced ejection fraction heart failure	rs1061535	-0.0797744	0.0856566	0.351684	-0.247661	0.0881125	0.923325	0.780624	1.09211	-0.0797744	0.749239
GCST90006899	Reduced ejection fraction heart failure	rs1065406	-0.0237229	0.0696114	0.733261	-0.160161	0.112716	0.976556	0.852006	1.11931	-0.0237229	0.936104
GCST90006899	Reduced ejection fraction heart failure	rs111409650	-0.112714	0.114666	0.325616	-0.337459	0.11203	0.893406	0.713581	1.11855	-0.112714	0.738994
GCST90006899	Reduced ejection fraction heart failure	rs114968045	0.0164265	0.0593422	0.781926	-0.0998842	0.132737	1.01656	0.904942	1.14195	0.0164265	0.946034
GCST90006899	Reduced ejection fraction heart failure	rs115331871	-0.103005	0.248099	0.678013	-0.589279	0.383269	0.902123	0.554727	1.46707	-0.103005	0.918598
GCST90006899	Reduced ejection fraction heart failure	rs11538263	-0.0548159	0.119519	0.646494	-0.289073	0.179441	0.946659	0.748958	1.19655	-0.0548159	0.910363
GCST90006899	Reduced ejection fraction heart failure	rs115461385	0.0251132	0.103039	0.807444	-0.176843	0.227069	1.02543	0.837911	1.25492	0.0251132	0.947227
GCST90006899	Reduced ejection fraction heart failure	rs11624561	-0.0931986	0.113131	0.410047	-0.314935	0.128538	0.911013	0.729836	1.13716	-0.0931986	0.776291
GCST90006899	Reduced ejection fraction heart failure	rs116479312	0.0867813	0.0588808	0.140523	-0.0286252	0.202188	1.09066	0.971781	1.22408	0.0867813	0.704257
GCST90006899	Reduced ejection fraction heart failure	rs116519179	0.158646	0.113448	0.161993	-0.0637126	0.381004	1.17192	0.938275	1.46375	0.158646	0.704257
GCST90006899	Reduced ejection fraction heart failure	rs116672184	-0.0501798	0.138751	0.717611	-0.322132	0.221772	0.951058	0.724603	1.24829	-0.0501798	0.936104
GCST90006899	Reduced ejection fraction heart failure	rs117195053	0.0490419	0.173197	0.777057	-0.290425	0.388509	1.05026	0.747946	1.47478	0.0490419	0.946034
GCST90006899	Reduced ejection fraction heart failure	rs117347753	0.121672	0.138344	0.379137	-0.149483	0.392827	1.12938	0.861153	1.48116	0.121672	0.77113
GCST90006899	Reduced ejection fraction heart failure	rs11759423	-0.232308	0.104123	0.0256751	-0.43639	-0.0282268	0.792702	0.646366	0.972168	-0.232308	0.421286
GCST90006899	Reduced ejection fraction heart failure	rs117671124	-0.186185	0.115697	0.107563	-0.412952	0.0405816	0.83012	0.661694	1.04142	-0.186185	0.692348
GCST90006899	Reduced ejection fraction heart failure	rs117705227	0.177185	0.162284	0.274911	-0.140891	0.495262	1.19385	0.868584	1.64093	0.177185	0.737389
GCST90006899	Reduced ejection fraction heart failure	rs12202667	-0.0951123	0.0869679	0.274109	-0.265569	0.0753448	0.909271	0.766769	1.07826	-0.0951123	0.737389
GCST90006899	Reduced ejection fraction heart failure	rs12204294	-0.0409677	0.127585	0.748135	-0.291035	0.2091	0.95986	0.747489	1.23257	-0.0409677	0.936104
GCST90006899	Reduced ejection fraction heart failure	rs12214934	0.0253744	0.11183	0.8205	-0.193813	0.244562	1.0257	0.823812	1.27706	0.0253744	0.947227
GCST90006899	Reduced ejection fraction heart failure	rs12289470	0.119556	0.0939242	0.203053	-0.0645352	0.303648	1.127	0.937503	1.35479	0.119556	0.704257
GCST90006899	Reduced ejection fraction heart failure	rs1265094	-0.0958016	0.0813713	0.23906	-0.255289	0.0636861	0.908644	0.774692	1.06576	-0.0958016	0.711595
GCST90006899	Reduced ejection fraction heart failure	rs1265764	-0.204036	0.15024	0.174441	-0.498507	0.0904336	0.815433	0.607437	1.09465	-0.204036	0.704257
GCST90006899	Reduced ejection fraction heart failure	rs139010734	0.179352	0.144018	0.213005	-0.102924	0.461629	1.19644	0.902196	1.58666	0.179352	0.704257
GCST90006899	Reduced ejection fraction heart failure	rs147633772	0.0862604	0.0707336	0.22265	-0.0523774	0.224898	1.09009	0.948971	1.2522	0.0862604	0.704257
GCST90006899	Reduced ejection fraction heart failure	rs151719	-0.0284375	0.0828128	0.731302	-0.190751	0.133876	0.971963	0.826339	1.14325	-0.0284375	0.936104
GCST90006899	Reduced ejection fraction heart failure	rs171329	-0.108021	0.0918596	0.239619	-0.288066	0.0720234	0.897608	0.749712	1.07468	-0.108021	0.711595
GCST90006899	Reduced ejection fraction heart failure	rs17388591	0.192791	0.133978	0.150157	-0.0698058	0.455388	1.21263	0.932575	1.57679	0.192791	0.704257
GCST90006899	Reduced ejection fraction heart failure	rs176248	-0.043288	0.0846057	0.6089	-0.209115	0.122539	0.957636	0.811302	1.13036	-0.043288	0.890642
GCST90006899	Reduced ejection fraction heart failure	rs1794269	-0.119817	0.0667773	0.072769	-0.250701	0.0110666	0.887083	0.778255	1.01113	-0.119817	0.647762
GCST90006899	Reduced ejection fraction heart failure	rs185692895	0.0758887	0.200057	0.70444	-0.316224	0.468001	1.07884	0.728896	1.5968	0.0758887	0.929105
GCST90006899	Reduced ejection fraction heart failure	rs188471060	0.0429286	0.147601	0.771172	-0.24637	0.332227	1.04386	0.781633	1.39407	0.0429286	0.946034
GCST90006899	Reduced ejection fraction heart failure	rs190341549	-0.113197	0.140018	0.418832	-0.387632	0.161237	0.892975	0.678662	1.17496	-0.113197	0.776291
GCST90006899	Reduced ejection fraction heart failure	rs2050189	-0.187914	0.133063	0.157885	-0.448717	0.0728892	0.828686	0.638447	1.07561	-0.187914	0.704257
GCST90006899	Reduced ejection fraction heart failure	rs2256965	-0.210862	0.121051	0.081521	-0.448122	0.0263978	0.809886	0.638827	1.02675	-0.210862	0.647762
GCST90006899	Reduced ejection fraction heart failure	rs2532924	0.108772	0.107023	0.309464	-0.100992	0.318536	1.11491	0.90394	1.37511	0.108772	0.738994
GCST90006899	Reduced ejection fraction heart failure	rs2596465	0.0386846	0.0860095	0.652875	-0.129894	0.207263	1.03944	0.878189	1.23031	0.0386846	0.914025
GCST90006899	Reduced ejection fraction heart failure	rs28383334	0.0950329	0.0689895	0.168358	-0.0401865	0.230252	1.0997	0.96061	1.25892	0.0950329	0.704257
GCST90006899	Reduced ejection fraction heart failure	rs2844454	-0.500664	0.126227	7.29736e-05	-0.748069	-0.253259	0.606128	0.47328	0.776267	-0.500664	0.0214542
GCST90006899	Reduced ejection fraction heart failure	rs28468461	0.00764106	0.067294	0.909597	-0.124255	0.139537	1.00767	0.883154	1.14974	0.00764106	0.962036
GCST90006899	Reduced ejection fraction heart failure	rs2857107	0.0846512	0.103741	0.414508	-0.118681	0.287984	1.08834	0.888091	1.33374	0.0846512	0.776291
GCST90006899	Reduced ejection fraction heart failure	rs28599891	-0.00379976	0.0334952	0.90968	-0.0694503	0.0618508	0.996207	0.932906	1.0638	-0.00379976	0.962036
GCST90006899	Reduced ejection fraction heart failure	rs28743057	-0.162475	0.0975464	0.0957899	-0.353666	0.0287161	0.850037	0.702109	1.02913	-0.162475	0.692348
GCST90006899	Reduced ejection fraction heart failure	rs2884837	0.116435	0.0983375	0.2364	-0.0763066	0.309176	1.12348	0.926532	1.3623	0.116435	0.711595
GCST90006899	Reduced ejection fraction heart failure	rs3094604	-0.0127255	0.121997	0.916923	-0.25184	0.226389	0.987355	0.777369	1.25406	-0.0127255	0.96277
GCST90006899	Reduced ejection fraction heart failure	rs3116985	-0.0496494	0.0909628	0.58519	-0.227937	0.128638	0.951563	0.796175	1.13728	-0.0496494	0.890642
GCST90006899	Reduced ejection fraction heart failure	rs3128943	-0.0767924	0.105818	0.468023	-0.284197	0.130612	0.926082	0.752619	1.13953	-0.0767924	0.807774
GCST90006899	Reduced ejection fraction heart failure	rs3130376	0.1946	0.147247	0.186305	-0.0940038	0.483203	1.21482	0.910279	1.62126	0.1946	0.704257
GCST90006899	Reduced ejection fraction heart failure	rs3130683	-0.125179	0.0820645	0.127166	-0.286026	0.0356674	0.882339	0.751243	1.03631	-0.125179	0.692348
GCST90006899	Reduced ejection fraction heart failure	rs3130924	0.0993274	0.0998028	0.319621	-0.096286	0.294941	1.10443	0.908204	1.34305	0.0993274	0.738994
GCST90006899	Reduced ejection fraction heart failure	rs3131932	0.0403064	0.124057	0.745254	-0.202845	0.283458	1.04113	0.816405	1.32771	0.0403064	0.936104
GCST90006899	Reduced ejection fraction heart failure	rs3132131	0.0404793	0.0824044	0.623265	-0.121033	0.201992	1.04131	0.886004	1.22384	0.0404793	0.900082
GCST90006899	Reduced ejection fraction heart failure	rs34210885	-0.203691	0.142297	0.152303	-0.482593	0.0752118	0.815715	0.617181	1.07811	-0.203691	0.704257
GCST90006899	Reduced ejection fraction heart failure	rs34304006	-0.0478533	0.0628857	0.446683	-0.171109	0.0754027	0.953274	0.842729	1.07832	-0.0478533	0.795908
GCST90006899	Reduced ejection fraction heart failure	rs34446632	-0.227403	0.151587	0.133575	-0.524514	0.0697073	0.796599	0.591843	1.07219	-0.227403	0.704257
GCST90006899	Reduced ejection fraction heart failure	rs36050771	-0.164522	0.136346	0.227566	-0.431761	0.102716	0.848299	0.649365	1.10818	-0.164522	0.704257
GCST90006899	Reduced ejection fraction heart failure	rs373126870	-0.181711	0.116691	0.119425	-0.410426	0.0470043	0.833843	0.663368	1.04813	-0.181711	0.692348
GCST90006899	Reduced ejection fraction heart failure	rs3819720	-0.128635	0.0821874	0.117549	-0.289723	0.0324522	0.879295	0.748471	1.03298	-0.128635	0.692348
GCST90006899	Reduced ejection fraction heart failure	rs3922928	-0.191705	0.14667	0.191195	-0.479179	0.095768	0.82555	0.619292	1.1005	-0.191705	0.704257
GCST90006899	Reduced ejection fraction heart failure	rs397948	0.0513836	0.116074	0.657998	-0.176122	0.278889	1.05273	0.838516	1.32166	0.0513836	0.916832
GCST90006899	Reduced ejection fraction heart failure	rs41315395	0.148276	0.0680231	0.0292727	0.0149511	0.281601	1.15983	1.01506	1.32525	0.148276	0.421286
GCST90006899	Reduced ejection fraction heart failure	rs41550819	0.0278949	0.103571	0.787675	-0.175104	0.230893	1.02829	0.83937	1.25972	0.0278949	0.947227
GCST90006899	Reduced ejection fraction heart failure	rs432375	0.0657429	0.0813522	0.419018	-0.0937075	0.225193	1.06795	0.910549	1.25256	0.0657429	0.776291
GCST90006899	Reduced ejection fraction heart failure	rs445693	0.152954	0.15446	0.322054	-0.149789	0.455696	1.16527	0.86089	1.57727	0.152954	0.738994
GCST90006899	Reduced ejection fraction heart failure	rs4538746	-0.0743114	0.056327	0.187074	-0.184712	0.0360896	0.928383	0.831343	1.03675	-0.0743114	0.704257
GCST90006899	Reduced ejection fraction heart failure	rs456261	-0.194425	0.102711	0.058367	-0.395739	0.00688873	0.823308	0.673182	1.00691	-0.194425	0.56404
GCST90006899	Reduced ejection fraction heart failure	rs488216	-0.104725	0.12666	0.408338	-0.352979	0.143528	0.900572	0.702592	1.15434	-0.104725	0.776291
GCST90006899	Reduced ejection fraction heart failure	rs4947324	0.0906808	0.0876752	0.301005	-0.0811625	0.262524	1.09492	0.922044	1.30021	0.0906808	0.738994
GCST90006899	Reduced ejection fraction heart failure	rs515185	-0.16874	0.0829449	0.0419149	-0.331312	-0.00616812	0.844728	0.717981	0.993851	-0.16874	0.453565
GCST90006899	Reduced ejection fraction heart failure	rs58300362	0.0472439	0.0893367	0.596923	-0.127856	0.222344	1.04838	0.87998	1.249	0.0472439	0.890642
GCST90006899	Reduced ejection fraction heart failure	rs61811475	-0.0186248	0.131464	0.887339	-0.276294	0.239044	0.981548	0.75859	1.27003	-0.0186248	0.962036
GCST90006899	Reduced ejection fraction heart failure	rs6457711	0.0745581	0.0699512	0.286488	-0.0625463	0.211662	1.07741	0.93937	1.23573	0.0745581	0.738837
GCST90006899	Reduced ejection fraction heart failure	rs67886110	0.022225	0.0966644	0.818155	-0.167237	0.211687	1.02247	0.845999	1.23576	0.022225	0.947227
GCST90006899	Reduced ejection fraction heart failure	rs6890786	-0.0682898	0.119148	0.566544	-0.301821	0.165241	0.93399	0.739471	1.17968	-0.0682898	0.88326
GCST90006899	Reduced ejection fraction heart failure	rs6905201	-0.0248888	0.120066	0.835782	-0.260219	0.210441	0.975418	0.770883	1.23422	-0.0248888	0.947424
GCST90006899	Reduced ejection fraction heart failure	rs6927022	-0.0368302	0.0371406	0.321372	-0.109626	0.0359654	0.96384	0.896169	1.03662	-0.0368302	0.738994
GCST90006899	Reduced ejection fraction heart failure	rs6999061	-0.137232	0.106095	0.195842	-0.345178	0.0707134	0.871768	0.708095	1.07327	-0.137232	0.704257
GCST90006899	Reduced ejection fraction heart failure	rs74473385	-0.0408957	0.046615	0.380319	-0.132261	0.0504697	0.959929	0.876112	1.05176	-0.0408957	0.77113
GCST90006899	Reduced ejection fraction heart failure	rs762320	-0.0802203	0.102649	0.434507	-0.281412	0.120972	0.922913	0.754717	1.12859	-0.0802203	0.790576
GCST90006899	Reduced ejection fraction heart failure	rs7757696	-0.0532543	0.0554463	0.336821	-0.161929	0.0554204	0.948139	0.850502	1.05698	-0.0532543	0.738994
GCST90006899	Reduced ejection fraction heart failure	rs7776257	-0.178546	0.0717884	0.0128784	-0.319251	-0.0378406	0.836486	0.726693	0.962866	-0.178546	0.315522
GCST90006899	Reduced ejection fraction heart failure	rs78411553	-0.221254	0.101746	0.0296631	-0.420677	-0.0218308	0.801513	0.656602	0.978406	-0.221254	0.421286
GCST90006899	Reduced ejection fraction heart failure	rs915894	-0.0340442	0.0412574	0.409276	-0.114909	0.0468202	0.966529	0.891448	1.04793	-0.0340442	0.776291
GCST90006899	Reduced ejection fraction heart failure	rs9258357	-0.25343	0.146541	0.0837344	-0.54065	0.0337897	0.776134	0.58237	1.03437	-0.25343	0.64784
GCST90006899	Reduced ejection fraction heart failure	rs9258926	-0.034935	0.119842	0.770662	-0.269826	0.199956	0.965668	0.763513	1.22135	-0.034935	0.946034
GCST90006899	Reduced ejection fraction heart failure	rs9262081	0.198545	0.145982	0.173811	-0.0875805	0.48467	1.21963	0.916145	1.62364	0.198545	0.704257
GCST90006899	Reduced ejection fraction heart failure	rs9264185	-0.0789467	0.0844994	0.350156	-0.244565	0.0866721	0.924089	0.783045	1.09054	-0.0789467	0.749239
GCST90006899	Reduced ejection fraction heart failure	rs9265622	-0.0170339	0.061078	0.780331	-0.136747	0.102679	0.98311	0.872191	1.10814	-0.0170339	0.946034
GCST90006899	Reduced ejection fraction heart failure	rs9266795	-0.0832863	0.103241	0.419831	-0.285639	0.119067	0.920088	0.751534	1.12645	-0.0832863	0.776291
GCST90006899	Reduced ejection fraction heart failure	rs9267677	0.125736	0.0592007	0.0336791	0.00970259	0.241769	1.13398	1.00975	1.2735	0.125736	0.434217
GCST90006899	Reduced ejection fraction heart failure	rs9268577	0.0904759	0.0749795	0.227558	-0.056484	0.237436	1.0947	0.945082	1.26799	0.0904759	0.704257
GCST90006899	Reduced ejection fraction heart failure	rs9273507	-0.0520893	0.0514209	0.311061	-0.152874	0.0486957	0.949244	0.858238	1.0499	-0.0520893	0.738994
GCST90006899	Reduced ejection fraction heart failure	rs9275601	-0.0985193	0.113642	0.385984	-0.321258	0.12422	0.906178	0.725236	1.13226	-0.0985193	0.771967
GCST90006899	Reduced ejection fraction heart failure	rs9276678	0.0379783	0.0829752	0.647163	-0.124653	0.20061	1.03871	0.882803	1.22215	0.0379783	0.910363
GCST90006899	Reduced ejection fraction heart failure	rs9277097	0.0442057	0.106045	0.676781	-0.163642	0.252053	1.0452	0.849046	1.28666	0.0442057	0.918598
GCST90006899	Reduced ejection fraction heart failure	rs9404989	-0.203736	0.0936754	0.0296365	-0.38734	-0.0201322	0.815678	0.67886	0.980069	-0.203736	0.421286
GCST90006899	Reduced ejection fraction heart failure	rs9469266	-0.0515208	0.0457148	0.25974	-0.141122	0.0380802	0.949784	0.868384	1.03881	-0.0515208	0.734856
GCST90006899	Reduced ejection fraction heart failure	rs9469268	0.0217768	0.111978	0.845805	-0.1977	0.241254	1.02202	0.820616	1.27284	0.0217768	0.947424
GCST90006899	Reduced ejection fraction heart failure	rs9907671	0.215088	0.12946	0.0966287	-0.038654	0.468831	1.23997	0.962084	1.59812	0.215088	0.692348
GCST90006899	Reduced ejection fraction heart failure	rs991760	0.0146857	0.103562	0.887233	-0.188296	0.217667	1.01479	0.82837	1.24317	0.0146857	0.962036
GCST90006899	Reduced ejection fraction heart failure	All - Inverse variance weighted	-0.0249057	0.00975986	0.0107154	-0.044035	-0.00577633	0.975402	0.95692	0.99424	-0.0249057	0.302115
GCST90006899	Reduced ejection fraction heart failure	All - MR Egger	-0.00129034	0.0218023	0.952926	-0.0440228	0.0414421	0.99871	0.956932	1.04231	-0.00129034	0.975594
GCST90006902	Reduced ejection fraction heart failure	rs1014990	0.0341649	0.0324976	0.293118	-0.0295304	0.0978602	1.03476	0.970901	1.10281	0.0341649	0.738994
GCST90006902	Reduced ejection fraction heart failure	rs10802654	0.0176135	0.0145224	0.225185	-0.0108503	0.0460773	1.01777	0.989208	1.04716	0.0176135	0.704257
GCST90006902	Reduced ejection fraction heart failure	rs116237397	0.0499863	0.0393336	0.20379	-0.0271076	0.12708	1.05126	0.973256	1.13551	0.0499863	0.704257
GCST90006902	Reduced ejection fraction heart failure	rs12280629	0.0286052	0.0363902	0.431828	-0.0427196	0.0999299	1.02902	0.95818	1.10509	0.0286052	0.790576
GCST90006902	Reduced ejection fraction heart failure	rs142041262	0.0444561	0.0289691	0.124881	-0.0123233	0.101236	1.04546	0.987752	1.10654	0.0444561	0.692348
GCST90006902	Reduced ejection fraction heart failure	rs17719679	0.0314022	0.0434477	0.469828	-0.0537552	0.11656	1.0319	0.947664	1.12362	0.0314022	0.807774
GCST90006902	Reduced ejection fraction heart failure	rs2187912	0.0263654	0.0379514	0.487234	-0.0480194	0.10075	1.02672	0.953115	1.106	0.0263654	0.823258
GCST90006902	Reduced ejection fraction heart failure	rs2410199	0.0099194	0.0342194	0.771911	-0.0571506	0.0769894	1.00997	0.944452	1.08003	0.0099194	0.946034
GCST90006902	Reduced ejection fraction heart failure	rs2799671	-0.00136118	0.0255305	0.95748	-0.051401	0.0486786	0.99864	0.949898	1.04988	-0.00136118	0.975594
GCST90006902	Reduced ejection fraction heart failure	rs4360526	0.0531385	0.030264	0.0791173	-0.00617897	0.112456	1.05458	0.99384	1.11902	0.0531385	0.647762
GCST90006902	Reduced ejection fraction heart failure	rs4372072	0.0491755	0.0398518	0.217219	-0.0289341	0.127285	1.0504	0.97148	1.13574	0.0491755	0.704257
GCST90006902	Reduced ejection fraction heart failure	rs5833813	0.0330195	0.0331488	0.319202	-0.0319522	0.0979912	1.03357	0.968553	1.10295	0.0330195	0.738994
GCST90006902	Reduced ejection fraction heart failure	rs60297852	0.00857135	0.0201679	0.670837	-0.0309577	0.0481004	1.00861	0.969517	1.04928	0.00857135	0.917331
GCST90006902	Reduced ejection fraction heart failure	rs77328788	-0.0484482	0.0383231	0.206157	-0.123562	0.026665	0.952707	0.883767	1.02702	-0.0484482	0.704257
GCST90006902	Reduced ejection fraction heart failure	rs79076035	0.0035137	0.033329	0.916039	-0.0618111	0.0688385	1.00352	0.94006	1.07126	0.0035137	0.96277
GCST90006902	Reduced ejection fraction heart failure	rs79432636	0.00471436	0.0147334	0.748986	-0.0241632	0.0335919	1.00473	0.976126	1.03416	0.00471436	0.936104
GCST90006902	Reduced ejection fraction heart failure	rs79457971	0	0.0453917	1	-0.0889677	0.0889677	1	0.914875	1.09305	0	1
GCST90006902	Reduced ejection fraction heart failure	All - Inverse variance weighted	0.0167421	0.00650159	0.0100216	0.00399902	0.0294852	1.01688	1.00401	1.02992	0.0167421	0.302115
GCST90006902	Reduced ejection fraction heart failure	All - MR Egger	0.0122942	0.0107279	0.269749	-0.00873249	0.0333209	1.01237	0.991306	1.03388	0.0122942	0.737389

## Sheet: Table S5
Table S7 Casual effects of MR analysis between identified heart disease on antibody-mediated immune responses
GWAS id	Exposure	Outcome	Method	nsnp	b	se	pval	lo_ci	up_ci	or	or_lci95	or_uci95	beta	FDR
GCST90006891	aortic aneurysm	Chlamydia trachomatis tarp-D F1 antibody levels	Weighted median	227	-0.00745182	0.00451457	0.098817	-0.0163004	0.00139674	0.992576	0.983832	1.0014	-0.007422	0.247044
GCST90006891	aortic aneurysm	Chlamydia trachomatis tarp-D F1 antibody levels	Inverse variance weighted	227	-0.00678711	0.00325534	0.0370768	-0.0131676	-0.000406647	0.993236	0.986919	0.999593	-0.006792	0.111229
GCST90006891	aortic aneurysm	Chlamydia trachomatis tarp-D F1 antibody levels	Simple mode	227	-0.00283449	0.0132396	0.830669	-0.0287841	0.0231152	0.99717	0.971626	1.02338	-0.002836	0.830669
GCST90006891	aortic aneurysm	Chlamydia trachomatis tarp-D F1 antibody levels	Weighted mode	227	-0.000209589	0.012372	0.986499	-0.0244586	0.0240395	0.99979	0.975838	1.02433	-0.00021	0.986499
GCST90006922	aortic aneurysm	Polyomavirus 2 JC VP1 antibody levels	MR Egger	228	0.0179431	0.0268113	0.504028	-0.034607	0.0704932	1.01811	0.965985	1.07304	0.017769	0.504028
GCST90006922	aortic aneurysm	Polyomavirus 2 JC VP1 antibody levels	Weighted median	228	-0.00536905	0.00264872	0.0426583	-0.0105605	-0.000177569	0.994645	0.989495	0.999822	-0.005377	0.111229
GCST90006922	aortic aneurysm	Polyomavirus 2 JC VP1 antibody levels	Inverse variance weighted	228	-0.003791	0.00181706	0.0369481	-0.00735243	-0.000229563	0.996216	0.992675	0.99977	-0.003804	0.111229
GCST90006922	aortic aneurysm	Polyomavirus 2 JC VP1 antibody levels	Simple mode	228	-0.0100836	0.00679645	0.139286	-0.0234047	0.00323741	0.989967	0.976867	1.00324	-0.010084	0.278571
GCST90006922	aortic aneurysm	Polyomavirus 2 JC VP1 antibody levels	Weighted mode	228	-0.00736591	0.00667063	0.270662	-0.0204403	0.00570851	0.992661	0.979767	1.00572	-0.007366	0.337078
GCST90006893	aortic stenosis	Anti-cytomegalovirus IgG seropositivity	MR Egger	121	-0.0182162	0.021676	0.402378	-0.0607011	0.0242688	0.981949	0.941105	1.02457	-0.018216	0.402378
GCST90006893	aortic stenosis	Anti-cytomegalovirus IgG seropositivity	Weighted median	121	-0.00599499	0.00773604	0.438373	-0.0211576	0.00916765	0.994023	0.979065	1.00921	-0.005995	0.438373
GCST90006893	aortic stenosis	Anti-cytomegalovirus IgG seropositivity	Inverse variance weighted	121	-0.0100644	0.00495788	0.0423588	-0.0197818	-0.00034694	0.989986	0.980413	0.999653	-0.010064	0.127077
GCST90006893	aortic stenosis	Anti-cytomegalovirus IgG seropositivity	Simple mode	121	-0.0116833	0.0113986	0.307437	-0.0340245	0.010658	0.988385	0.966548	1.01071	-0.011683	0.370124
GCST90006893	aortic stenosis	Anti-cytomegalovirus IgG seropositivity	Weighted mode	121	-0.0116833	0.00848468	0.171081	-0.0283132	0.00494671	0.988385	0.972084	1.00496	-0.011683	0.284647
GCST90006899	atrial fibrillation	Epstein-Barr virus EBNA-1 antibody levels	MR Egger	305	0.0199187	0.0465053	0.668729	-0.0712316	0.111069	1.02012	0.931246	1.11747	0.0199187	0.668729
GCST90006899	atrial fibrillation	Epstein-Barr virus EBNA-1 antibody levels	Weighted median	305	0.0728444	0.0371802	0.0500866	-2.88613e-05	0.145718	1.07556	0.999971	1.15687	0.0728444	0.107328
GCST90006899	atrial fibrillation	Epstein-Barr virus EBNA-1 antibody levels	Inverse variance weighted	305	0.0720611	0.0230214	0.00174701	0.0269391	0.117183	1.07472	1.02731	1.12433	0.0720611	0.0262052
GCST90006899	atrial fibrillation	Epstein-Barr virus EBNA-1 antibody levels	Simple mode	305	0.121913	0.0911165	0.181901	-0.0566757	0.300501	1.12966	0.9449	1.35054	0.121913	0.227376
GCST90006899	atrial fibrillation	Epstein-Barr virus EBNA-1 antibody levels	Weighted mode	305	0.053645	0.0501711	0.285809	-0.0446904	0.15198	1.05511	0.956294	1.16414	0.053645	0.32978
GCST90006900	atrial fibrillation	Epstein-Barr virus VCA p18 antibody levels	MR Egger	305	0.101568	0.0492151	0.0398928	0.00510601	0.198029	1.1069	1.00512	1.219	0.101568	0.107328
GCST90006900	atrial fibrillation	Epstein-Barr virus VCA p18 antibody levels	Weighted median	305	0.0752389	0.037417	0.0443444	0.00190157	0.148576	1.07814	1.0019	1.16018	0.0752389	0.107328
GCST90006900	atrial fibrillation	Epstein-Barr virus VCA p18 antibody levels	Inverse variance weighted	305	0.0603883	0.0243653	0.0131954	0.0126322	0.108144	1.06225	1.01271	1.11421	0.0603883	0.088361
GCST90006900	atrial fibrillation	Epstein-Barr virus VCA p18 antibody levels	Simple mode	305	0.158074	0.0887133	0.0757719	-0.0158044	0.331952	1.17125	0.98432	1.39369	0.158074	0.131729
GCST90006900	atrial fibrillation	Epstein-Barr virus VCA p18 antibody levels	Weighted mode	305	0.088149	0.0500217	0.0790377	-0.00989346	0.186191	1.09215	0.990155	1.20465	0.088149	0.131729
GCST90006906	atrial fibrillation	Human herpes virus 6 IE1B antibody levels	MR Egger	305	0.116431	0.0488085	0.0176722	0.020766	0.212095	1.12348	1.02098	1.23627	0.116431	0.088361
GCST90006906	atrial fibrillation	Human herpes virus 6 IE1B antibody levels	Weighted median	305	0.072231	0.0423285	0.0879262	-0.0107328	0.155195	1.0749	0.989325	1.16789	0.072231	0.131889
GCST90006906	atrial fibrillation	Human herpes virus 6 IE1B antibody levels	Inverse variance weighted	305	0.0493889	0.0241746	0.0410522	0.00200655	0.0967712	1.05063	1.00201	1.10161	0.0493889	0.107328
GCST90006906	atrial fibrillation	Human herpes virus 6 IE1B antibody levels	Simple mode	305	0.0858312	0.0958376	0.371181	-0.102011	0.273673	1.08962	0.90302	1.31478	0.0858312	0.397693
GCST90006906	atrial fibrillation	Human herpes virus 6 IE1B antibody levels	Weighted mode	305	0.0948278	0.0613282	0.123088	-0.0253755	0.215031	1.09947	0.974944	1.2399	0.0948278	0.167848
GCST90006910	Atrioventricular Block	Anti-helicobacter pylori IgG seropositivity	MR Egger	105	-0.193012	0.14037	0.172108	-0.468137	0.0821132	0.824472	0.626168	1.08558	-0.193012	0.42097
GCST90006910	Atrioventricular Block	Anti-helicobacter pylori IgG seropositivity	Weighted median	105	-0.227567	0.0860981	0.00821483	-0.396319	-0.0588145	0.796469	0.672792	0.942882	-0.227567	0.0410741
GCST90006910	Atrioventricular Block	Anti-helicobacter pylori IgG seropositivity	Inverse variance weighted	105	-0.167737	0.0574866	0.00352464	-0.280411	-0.055063	0.845576	0.755474	0.946426	-0.167737	0.0234976
GCST90006910	Atrioventricular Block	Anti-helicobacter pylori IgG seropositivity	Simple mode	105	-0.239615	0.237582	0.315528	-0.705276	0.226046	0.786931	0.493972	1.25363	-0.239615	0.445085
GCST90006910	Atrioventricular Block	Anti-helicobacter pylori IgG seropositivity	Weighted mode	105	-0.276768	0.227456	0.226434	-0.722581	0.169045	0.75823	0.485497	1.18417	-0.276768	0.42097
GCST90006922	Atrioventricular Block	Polyomavirus 2 JC VP1 antibody levels	MR Egger	106	-0.108229	0.0869544	0.216053	-0.27866	0.0622017	0.897422	0.756797	1.06418	-0.108229	0.42097
GCST90006922	Atrioventricular Block	Polyomavirus 2 JC VP1 antibody levels	Weighted median	106	-0.101775	0.0528104	0.0539575	-0.205283	0.00173337	0.903233	0.814416	1.00173	-0.101775	0.154164
GCST90006922	Atrioventricular Block	Polyomavirus 2 JC VP1 antibody levels	Inverse variance weighted	106	-0.10519	0.0357218	0.00323253	-0.175205	-0.0351757	0.900153	0.839285	0.965436	-0.10519	0.0234976
GCST90006922	Atrioventricular Block	Polyomavirus 2 JC VP1 antibody levels	Simple mode	106	-0.106179	0.120969	0.382091	-0.343279	0.130921	0.899264	0.70944	1.13988	-0.106179	0.477614
GCST90006922	Atrioventricular Block	Polyomavirus 2 JC VP1 antibody levels	Weighted mode	106	-0.101005	0.097339	0.301812	-0.291789	0.0897797	0.903929	0.746926	1.09393	-0.101005	0.445085
GCST90006895	Atrioventricular Block	Cytomegalovirus pp52 antibody levels	MR Egger	106	-0.0600388	0.076663	0.435318	-0.210298	0.0902208	0.941728	0.810342	1.09442	-0.0600388	0.512139
GCST90006895	Atrioventricular Block	Cytomegalovirus pp52 antibody levels	Weighted median	106	-0.0967888	0.0488087	0.0473648	-0.192454	-0.00112374	0.907748	0.824932	0.998877	-0.0967888	0.154164
GCST90006895	Atrioventricular Block	Cytomegalovirus pp52 antibody levels	Inverse variance weighted	106	-0.102414	0.0317115	0.00123984	-0.164569	-0.0402595	0.902656	0.84826	0.96054	-0.102414	0.0234976
GCST90006895	Atrioventricular Block	Cytomegalovirus pp52 antibody levels	Simple mode	106	-0.121916	0.125566	0.333814	-0.368026	0.124194	0.885222	0.692099	1.13224	-0.121916	0.445085
GCST90006895	Atrioventricular Block	Cytomegalovirus pp52 antibody levels	Weighted mode	106	-0.103409	0.106478	0.333691	-0.312107	0.105288	0.901758	0.731904	1.11103	-0.103409	0.445085
GCST90006908	Atrioventricular Block	Anti-human herpes virus 7 IgG seropositivity	MR Egger	105	-0.105502	0.298436	0.724424	-0.690437	0.479433	0.899873	0.501357	1.61516	-0.105502	0.762552
GCST90006908	Atrioventricular Block	Anti-human herpes virus 7 IgG seropositivity	Weighted median	105	-0.219594	0.183543	0.231533	-0.579338	0.14015	0.802845	0.560269	1.15045	-0.219594	0.42097
GCST90006908	Atrioventricular Block	Anti-human herpes virus 7 IgG seropositivity	Inverse variance weighted	105	-0.254828	0.121902	0.0365782	-0.493756	-0.0159009	0.77505	0.61033	0.984225	-0.254828	0.146313
GCST90006908	Atrioventricular Block	Anti-human herpes virus 7 IgG seropositivity	Simple mode	105	0.127103	0.429497	0.767871	-0.714712	0.968917	1.13553	0.489333	2.63509	0.127103	0.767871
GCST90006908	Atrioventricular Block	Anti-human herpes virus 7 IgG seropositivity	Weighted mode	105	-0.253279	0.349958	0.47085	-0.939197	0.43264	0.776251	0.390941	1.54132	-0.253279	0.523167
GCST90006910	coronary heart disease	Anti-helicobacter pylori IgG seropositivity	MR Egger	170	0.0355572	0.0497554	0.475824	-0.0619634	0.133078	1.0362	0.939917	1.14234	0.035557	0.475824
GCST90006910	coronary heart disease	Anti-helicobacter pylori IgG seropositivity	Weighted median	170	0.0101572	0.00531298	0.0559045	-0.000256195	0.0205707	1.01021	0.999744	1.02078	0.010157	0.167714
GCST90006910	coronary heart disease	Anti-helicobacter pylori IgG seropositivity	Inverse variance weighted	170	0.00834337	0.00359677	0.0203581	0.00129369	0.015393	1.00838	1.00129	1.01551	0.008343	0.081432
GCST90006910	coronary heart disease	Anti-helicobacter pylori IgG seropositivity	Simple mode	170	0.0144258	0.0125678	0.252659	-0.0102071	0.0390587	1.01453	0.989845	1.03983	0.014426	0.337762
GCST90006910	coronary heart disease	Anti-helicobacter pylori IgG seropositivity	Weighted mode	170	0.0156253	0.0119804	0.193926	-0.00785629	0.0391068	1.01575	0.992174	1.03988	0.015625	0.284647
GCST90006923	coronary heart disease	Anti-Merkel cell polyomavirus IgG seropositivity	MR Egger	170	0.0864963	0.0530779	0.105057	-0.0175363	0.190529	1.09035	0.982617	1.20989	0.086496	0.263642
GCST90006923	coronary heart disease	Anti-Merkel cell polyomavirus IgG seropositivity	Weighted median	170	-0.00572391	0.0051588	0.267196	-0.0158352	0.00438733	0.994292	0.98429	1.0044	-0.005724	0.337078
GCST90006923	coronary heart disease	Anti-Merkel cell polyomavirus IgG seropositivity	Inverse variance weighted	170	-0.0146615	0.0038658	0.000149067	-0.0222385	-0.00708453	0.985445	0.978007	0.992941	-0.014661	0.001044
GCST90006923	coronary heart disease	Anti-Merkel cell polyomavirus IgG seropositivity	Simple mode	170	0.00570831	0.0131063	0.663726	-0.01998	0.0313966	1.00572	0.980218	1.03189	0.005708	0.663726
GCST90006923	coronary heart disease	Anti-Merkel cell polyomavirus IgG seropositivity	Weighted mode	170	0.00705772	0.0110286	0.523074	-0.0145584	0.0286738	1.00708	0.985547	1.02909	0.007058	0.523074
GCST90006895	coronary heart disease	Cytomegalovirus pp52 antibody levels	MR Egger	170	0.0224313	0.0295729	0.449209	-0.0355315	0.0803942	1.02268	0.965092	1.08371	0.022431	0.449209
GCST90006895	coronary heart disease	Cytomegalovirus pp52 antibody levels	Weighted median	170	0.00292834	0.00293653	0.318662	-0.00282726	0.00868394	1.00293	0.997177	1.00872	0.002928	0.370124
GCST90006895	coronary heart disease	Cytomegalovirus pp52 antibody levels	Inverse variance weighted	170	0.00418771	0.00213388	0.049706	5.30285e-06	0.00837011	1.0042	1.00001	1.00841	0.004188	0.167714
GCST90006895	coronary heart disease	Cytomegalovirus pp52 antibody levels	Simple mode	170	0.00294482	0.00755951	0.697358	-0.0118718	0.0177615	1.00295	0.988198	1.01792	0.002945	0.697358
GCST90006895	coronary heart disease	Cytomegalovirus pp52 antibody levels	Weighted mode	170	0.00194517	0.00708648	0.784043	-0.0119443	0.0158347	1.00195	0.988127	1.01596	0.001945	0.784043
GCST90006922	coronary heart disease	Polyomavirus 2 JC VP1 antibody levels	MR Egger	170	0.0186358	0.030735	0.545109	-0.0416049	0.0788765	1.01881	0.959249	1.08207	0.018636	0.545109
GCST90006922	coronary heart disease	Polyomavirus 2 JC VP1 antibody levels	Weighted median	170	-0.0035274	0.00311694	0.257767	-0.00963661	0.00258182	0.996479	0.99041	1.00259	-0.003527	0.337078
GCST90006922	coronary heart disease	Polyomavirus 2 JC VP1 antibody levels	Inverse variance weighted	170	-0.00479999	0.0022165	0.0303441	-0.00914434	-0.000455644	0.995212	0.990897	0.999544	-0.0048	0.127077
GCST90006922	coronary heart disease	Polyomavirus 2 JC VP1 antibody levels	Simple mode	170	-0.0018104	0.00775231	0.815632	-0.0170049	0.0133841	0.998191	0.983139	1.01347	-0.00181	0.815632
GCST90006922	coronary heart disease	Polyomavirus 2 JC VP1 antibody levels	Weighted mode	170	-0.0040385	0.00676336	0.551231	-0.0172947	0.0092177	0.99597	0.982854	1.00926	-0.004038	0.551231
GCST90006922	dilated cardiomyopathy	Polyomavirus 2 JC VP1 antibody levels	MR Egger	96	-0.0613365	0.0288302	0.035995	-0.117844	-0.00482933	0.940507	0.888835	0.995182	-0.061336	0.095987
GCST90006922	dilated cardiomyopathy	Polyomavirus 2 JC VP1 antibody levels	Weighted median	96	-0.0336892	0.0199454	0.0912066	-0.0727822	0.00540388	0.966872	0.929803	1.00542	-0.033689	0.182413
GCST90006922	dilated cardiomyopathy	Polyomavirus 2 JC VP1 antibody levels	Inverse variance weighted	96	-0.0297651	0.0139994	0.0334886	-0.0572039	-0.00232636	0.970673	0.944401	0.997676	-0.029765	0.095987
GCST90006922	dilated cardiomyopathy	Polyomavirus 2 JC VP1 antibody levels	Simple mode	96	-0.0513056	0.051812	0.32458	-0.152857	0.050246	0.949988	0.858252	1.05153	-0.051306	0.32458
GCST90006922	dilated cardiomyopathy	Polyomavirus 2 JC VP1 antibody levels	Weighted mode	96	-0.0513056	0.0481231	0.289067	-0.145627	0.0430158	0.949988	0.86448	1.04395	-0.051306	0.289067
GCST90006927	dilated cardiomyopathy	Toxoplasma gondii sag1 antibody levels	MR Egger	96	0.0881552	0.0322125	0.00742152	0.0250186	0.151292	1.09216	1.02533	1.16334	0.088155	0.036
GCST90006927	dilated cardiomyopathy	Toxoplasma gondii sag1 antibody levels	Weighted median	96	0.0213618	0.0229301	0.351541	-0.0235812	0.0663047	1.02159	0.976695	1.06855	0.021362	0.351541
GCST90006927	dilated cardiomyopathy	Toxoplasma gondii sag1 antibody levels	Inverse variance weighted	96	0.0369361	0.0158959	0.0201458	0.00578009	0.0680921	1.03763	1.0058	1.07046	0.036936	0.095987
GCST90006927	dilated cardiomyopathy	Toxoplasma gondii sag1 antibody levels	Simple mode	96	0.00469952	0.0597023	0.937424	-0.112317	0.121716	1.00471	0.893761	1.12943	0.0047	0.937424
GCST90006927	dilated cardiomyopathy	Toxoplasma gondii sag1 antibody levels	Weighted mode	96	0.00687582	0.0615866	0.911341	-0.113834	0.127585	1.0069	0.892406	1.13608	0.006876	0.911341
GCST90006916	Heart Failure with Reduced Ejection Fraction (HFrEF)	Helicobacter pylori VacA antibody levels	MR Egger	205	0.520804	0.185735	0.00553703	0.156763	0.884845	1.68338	1.16972	2.42261	0.520804	0.0415277
GCST90006916	Heart Failure with Reduced Ejection Fraction (HFrEF)	Helicobacter pylori VacA antibody levels	Weighted median	205	0.186653	0.0931658	0.0451291	0.00404799	0.369258	1.20521	1.00406	1.44666	0.186653	0.121996
GCST90006916	Heart Failure with Reduced Ejection Fraction (HFrEF)	Helicobacter pylori VacA antibody levels	Inverse variance weighted	205	0.128785	0.0653616	0.0487986	0.000676332	0.256894	1.13745	1.00068	1.29291	0.128785	0.121996
GCST90006916	Heart Failure with Reduced Ejection Fraction (HFrEF)	Helicobacter pylori VacA antibody levels	Simple mode	205	0.247791	0.318829	0.437947	-0.377114	0.872697	1.28119	0.685838	2.39336	0.247791	0.547433
GCST90006916	Heart Failure with Reduced Ejection Fraction (HFrEF)	Helicobacter pylori VacA antibody levels	Weighted mode	205	0.369716	0.26194	0.159635	-0.143687	0.883119	1.44732	0.866159	2.41843	0.369716	0.299315
GCST90006923	Heart Failure with Reduced Ejection Fraction (HFrEF)	Anti-Merkel cell polyomavirus IgG seropositivity	MR Egger	205	-0.340137	0.168542	0.0448958	-0.670481	-0.00979415	0.711673	0.511463	0.990254	-0.340137	0.121996
GCST90006923	Heart Failure with Reduced Ejection Fraction (HFrEF)	Anti-Merkel cell polyomavirus IgG seropositivity	Weighted median	205	-0.142066	0.0907785	0.117589	-0.319992	0.0358599	0.867564	0.726155	1.03651	-0.142066	0.251976
GCST90006923	Heart Failure with Reduced Ejection Fraction (HFrEF)	Anti-Merkel cell polyomavirus IgG seropositivity	Inverse variance weighted	205	-0.120546	0.0590676	0.0412698	-0.236318	-0.0047732	0.886437	0.789529	0.995238	-0.120546	0.121996
GCST90006923	Heart Failure with Reduced Ejection Fraction (HFrEF)	Anti-Merkel cell polyomavirus IgG seropositivity	Simple mode	205	-0.158045	0.287744	0.583431	-0.722024	0.405934	0.853811	0.485768	1.5007	-0.158045	0.67319
GCST90006923	Heart Failure with Reduced Ejection Fraction (HFrEF)	Anti-Merkel cell polyomavirus IgG seropositivity	Weighted mode	205	-0.226823	0.216083	0.295096	-0.650345	0.196699	0.797062	0.521865	1.21738	-0.226823	0.402404
GCST90006895	Heart Failure with Reduced Ejection Fraction (HFrEF)	Cytomegalovirus pp52 antibody levels	MR Egger	205	0.12222	0.101672	0.230725	-0.0770575	0.321498	1.13	0.925837	1.37919	0.12222	0.353477
GCST90006895	Heart Failure with Reduced Ejection Fraction (HFrEF)	Cytomegalovirus pp52 antibody levels	Weighted median	205	0.0631278	0.0532308	0.235651	-0.0412045	0.16746	1.06516	0.959633	1.1823	0.0631278	0.353477
GCST90006895	Heart Failure with Reduced Ejection Fraction (HFrEF)	Cytomegalovirus pp52 antibody levels	Inverse variance weighted	205	0.110625	0.0355756	0.00187358	0.0408967	0.180353	1.11698	1.04174	1.19764	0.110625	0.0281038
GCST90006895	Heart Failure with Reduced Ejection Fraction (HFrEF)	Cytomegalovirus pp52 antibody levels	Simple mode	205	0.0228524	0.130342	0.860997	-0.232618	0.278323	1.02312	0.792456	1.32091	0.0228524	0.860997
GCST90006895	Heart Failure with Reduced Ejection Fraction (HFrEF)	Cytomegalovirus pp52 antibody levels	Weighted mode	205	0.0228524	0.110996	0.837087	-0.1947	0.240405	1.02312	0.823082	1.27176	0.0228524	0.860997
GCST90006923	hypertrophic cardiomyopathy	Anti-Merkel cell polyomavirus IgG seropositivity	MR Egger	113	0.00663798	0.0161009	0.680933	-0.0249197	0.0381957	1.00666	0.975388	1.03893	0.006638	0.680933
GCST90006923	hypertrophic cardiomyopathy	Anti-Merkel cell polyomavirus IgG seropositivity	Weighted median	113	0.021153	0.0154252	0.170272	-0.00908032	0.0513863	1.02138	0.990961	1.05273	0.021153	0.284647
GCST90006923	hypertrophic cardiomyopathy	Anti-Merkel cell polyomavirus IgG seropositivity	Inverse variance weighted	113	0.0203318	0.0102104	0.046449	0.000319489	0.0403442	1.02054	1.00032	1.04117	0.020332	0.127077
GCST90006923	hypertrophic cardiomyopathy	Anti-Merkel cell polyomavirus IgG seropositivity	Simple mode	113	0.0386003	0.0338621	0.256749	-0.0277694	0.10497	1.03936	0.972613	1.11068	0.0386	0.337762
GCST90006923	hypertrophic cardiomyopathy	Anti-Merkel cell polyomavirus IgG seropositivity	Weighted mode	113	0.0363019	0.0293688	0.21902	-0.0212611	0.0938648	1.03697	0.978963	1.09841	0.036302	0.284647
GCST90006885	hypertrophic cardiomyopathy	BK polyomavirus VP1 antibody levels	MR Egger	113	-0.00995033	0.00854586	0.246781	-0.0267002	0.00679957	0.990099	0.973653	1.00682	-0.00995	0.337078
GCST90006885	hypertrophic cardiomyopathy	BK polyomavirus VP1 antibody levels	Weighted median	113	-0.00453527	0.00729829	0.534326	-0.0188399	0.00976937	0.995475	0.981336	1.00982	-0.004535	0.534326
GCST90006885	hypertrophic cardiomyopathy	BK polyomavirus VP1 antibody levels	Inverse variance weighted	113	-0.0109273	0.00539201	0.0427057	-0.0214956	-0.000358983	0.989132	0.978734	0.999641	-0.010927	0.127077
GCST90006885	hypertrophic cardiomyopathy	BK polyomavirus VP1 antibody levels	Simple mode	113	-0.0126764	0.0155377	0.416318	-0.0431302	0.0177774	0.987404	0.957787	1.01794	-0.012676	0.863275
GCST90006885	hypertrophic cardiomyopathy	BK polyomavirus VP1 antibody levels	Weighted mode	113	-0.00242552	0.0140526	0.863275	-0.0299686	0.0251175	0.997577	0.970476	1.02544	-0.002426	0.468747
GCST90006900	Infective endocarditis	Epstein-Barr virus VCA p18 antibody levels	MR Egger	115	-0.012693	0.0174601	0.468747	-0.0469148	0.0215288	0.987387	0.954169	1.02176	-0.012693	0.199815
GCST90006900	Infective endocarditis	Epstein-Barr virus VCA p18 antibody levels	Weighted median	115	0.00681256	0.00385412	0.0771266	-0.000741505	0.0143666	1.00684	0.999259	1.01447	0.006813	0.081432
GCST90006900	Infective endocarditis	Epstein-Barr virus VCA p18 antibody levels	Inverse variance weighted	115	0.00643155	0.00264482	0.0150262	0.00124769	0.0116154	1.00645	1.00125	1.01168	0.006432	0.278571
GCST90006900	Infective endocarditis	Epstein-Barr virus VCA p18 antibody levels	Simple mode	115	0.0114266	0.0065987	0.0860417	-0.00150684	0.0243601	1.01149	0.998494	1.02466	0.011427	0.284647
GCST90006900	Infective endocarditis	Epstein-Barr virus VCA p18 antibody levels	Weighted mode	115	0.00684476	0.00469966	0.14802	-0.00236656	0.0160561	1.00687	0.997636	1.01619	0.006845	0.263642
GCST90006907	Infective endocarditis	Human herpes virus 6 p101k antibody levels	MR Egger	113	0.0462845	0.0361712	0.203356	-0.024611	0.11718	1.04737	0.975689	1.12432	0.046284	0.167714
GCST90006907	Infective endocarditis	Human herpes virus 6 p101k antibody levels	Weighted median	113	0.0151843	0.00793751	0.0557507	-0.000373229	0.0307418	1.0153	0.999627	1.03122	0.015184	0.081432
GCST90006907	Infective endocarditis	Human herpes virus 6 p101k antibody levels	Inverse variance weighted	113	0.0129512	0.00548411	0.0181969	0.00220235	0.0237001	1.01304	1.0022	1.02398	0.012951	0.278571
GCST90006907	Infective endocarditis	Human herpes virus 6 p101k antibody levels	Simple mode	113	0.0230596	0.01283	0.0749787	-0.00208711	0.0482064	1.02333	0.997915	1.04939	0.02306	0.278571
GCST90006907	Infective endocarditis	Human herpes virus 6 p101k antibody levels	Weighted mode	113	0.01775	0.00992365	0.0763743	-0.0017004	0.0372003	1.01791	0.998301	1.0379	0.01775	0.672852
GCST90006887	pericarditis	Chlamydia trachomatis momp A antibody levels	MR Egger	143	-0.0198843	0.0469945	0.672852	-0.111993	0.0722248	0.980312	0.89405	1.0749	-0.019884	0.1328
GCST90006887	pericarditis	Chlamydia trachomatis momp A antibody levels	Weighted median	143	0.0241615	0.0108764	0.02632	0.00284371	0.0454792	1.02446	1.00285	1.04653	0.024161	0.081432
GCST90006887	pericarditis	Chlamydia trachomatis momp A antibody levels	Inverse variance weighted	143	0.0183247	0.00714144	0.0102888	0.00432749	0.0323219	1.01849	1.00434	1.03285	0.018325	0.713155
GCST90006887	pericarditis	Chlamydia trachomatis momp A antibody levels	Simple mode	143	-0.00725015	0.0196824	0.713155	-0.0458276	0.0313273	0.992776	0.955207	1.03182	-0.00725	0.040342
GCST90006887	pericarditis	Chlamydia trachomatis momp A antibody levels	Weighted mode	143	0.0444008	0.0161422	0.00672373	0.012762	0.0760395	1.0454	1.01284	1.07901	0.044401	0.916114
GCST90006889	pericarditis	Chlamydia trachomatis pGP3 antibody levels	MR Egger	145	-0.00351631	0.0333247	0.916114	-0.0688327	0.0618001	0.99649	0.933483	1.06375	-0.003516	0.337078
GCST90006889	pericarditis	Chlamydia trachomatis pGP3 antibody levels	Weighted median	145	-0.00847587	0.00746289	0.256067	-0.0231031	0.00615139	0.99156	0.977162	1.00617	-0.008476	0.081432
GCST90006889	pericarditis	Chlamydia trachomatis pGP3 antibody levels	Inverse variance weighted	145	-0.0127426	0.0050763	0.0120655	-0.0226922	-0.0027931	0.987338	0.977563	0.997211	-0.012743	0.637727
GCST90006889	pericarditis	Chlamydia trachomatis pGP3 antibody levels	Simple mode	145	-0.00666749	0.0141296	0.637727	-0.0343616	0.0210266	0.993355	0.966222	1.02125	-0.006667	0.392459
GCST90006889	pericarditis	Chlamydia trachomatis pGP3 antibody levels	Weighted mode	145	-0.00937797	0.0109333	0.392459	-0.0308073	0.0120513	0.990666	0.969662	1.01212	-0.009378	0.337078
GCST90006906	pericarditis	Human herpes virus 6 IE1B antibody levels	MR Egger	145	0.018531	0.0171644	0.282129	-0.0151112	0.0521732	1.0187	0.985002	1.05356	0.018531	0.773848
GCST90006906	pericarditis	Human herpes virus 6 IE1B antibody levels	Weighted median	145	0.00115341	0.00401403	0.773849	-0.00671409	0.00902091	1.00115	0.993308	1.00906	0.001153	0.127077
GCST90006906	pericarditis	Human herpes virus 6 IE1B antibody levels	Inverse variance weighted	145	-0.00526041	0.00262703	0.0452402	-0.0104094	-0.000111423	0.994753	0.989645	0.999889	-0.00526	0.933149
GCST90006906	pericarditis	Human herpes virus 6 IE1B antibody levels	Simple mode	145	-0.000587504	0.00699154	0.933149	-0.0142909	0.0131159	0.999413	0.985811	1.0132	-0.000588	0.518939
GCST90006906	pericarditis	Human herpes virus 6 IE1B antibody levels	Weighted mode	145	0.00342519	0.00529747	0.518939	-0.00695785	0.0138082	1.00343	0.993066	1.0139	0.003425	0.453679

## Sheet: Table S6
Table S8 pleiotropy analysis of the association between identified heart disease on antibody-mediated immune responses
GWAS id	Exposure	Outcome	egger_intercept	se	pval	FDR
GCST90006891	aortic aneurysm	Chlamydia trachomatis tarp-D F1 antibody levels	-0.00566024	0.0480883	0.906406	0.906406
GCST90006922	aortic aneurysm	Polyomavirus 2 JC VP1 antibody levels	-0.0217527	0.0267725	0.417358	0.417358
GCST90006893	aortic stenosis	Anti-cytomegalovirus IgG seropositivity	0.00840581	0.0217571	0.699929	0.699929
GCST90006899	atrial fibrillation	Epstein-Barr virus EBNA-1 antibody levels	0.00293373	0.00227348	0.19789	0.296835
GCST90006900	atrial fibrillation	Epstein-Barr virus VCA p18 antibody levels	-0.0023171	0.00240597	0.336285	0.336285
GCST90006906	atrial fibrillation	Human herpes virus 6 IE1B antibody levels	-0.00377228	0.00238581	0.114891	0.296835
GCST90006910	coronary heart disease	Anti-helicobacter pylori IgG seropositivity	-0.027393	0.0499519	0.584155	0.584155
GCST90006923	coronary heart disease	Anti-Merkel cell polyomavirus IgG seropositivity	-0.101822	0.0532866	0.0577288	0.057729
GCST90006895	coronary heart disease	Cytomegalovirus pp52 antibody levels	-0.0183621	0.029687	0.537069	0.537069
GCST90006922	coronary heart disease	Polyomavirus 2 JC VP1 antibody levels	-0.023592	0.0308592	0.445638	0.445638
GCST90006922	dilated cardiomyopathy	Polyomavirus 2 JC VP1 antibody levels	0.00911383	0.00728214	0.213846	0.213846
GCST90006927	dilated cardiomyopathy	Toxoplasma gondii sag1 antibody levels	-0.014917	0.0081909	0.0717632	0.071763
GCST90006899	Heart Block	Epstein-Barr virus EBNA-1 antibody levels	0.00293373	0.00227348	0.19789	0.296835
GCST90006900	Heart Block	Epstein-Barr virus VCA p18 antibody levels	-0.0023171	0.00240597	0.336285	0.336285
GCST90006906	Heart Block	Human herpes virus 6 IE1B antibody levels	-0.00377228	0.00238581	0.114891	0.296835
GCST90006916	Heart Failure with Reduced Ejection Fraction (HFrEF)	Helicobacter pylori VacA antibody levels	-0.0208704	0.00925571	0.0252092	0.0756276
GCST90006923	Heart Failure with Reduced Ejection Fraction (HFrEF)	Anti-Merkel cell polyomavirus IgG seropositivity	0.0116694	0.00838852	0.165714	0.24857
GCST90006895	Heart Failure with Reduced Ejection Fraction (HFrEF)	Cytomegalovirus pp52 antibody levels	-0.000616312	0.00506073	0.903191	0.903191
GCST90006923	hypertrophic cardiomyopathy	Anti-Merkel cell polyomavirus IgG seropositivity	0.00976201	0.00888035	0.274024	0.274024
GCST90006885	hypertrophic cardiomyopathy	BK polyomavirus VP1 antibody levels	-0.000697198	0.00471755	0.882778	0.882778
GCST90006900	Infective endocarditis	Epstein-Barr virus VCA p18 antibody levels	0.0187565	0.0169265	0.270166	0.270166
GCST90006907	Infective endocarditis	Human herpes virus 6 p101k antibody levels	-0.03271	0.0350845	0.353195	0.353195
GCST90006887	pericarditis	Chlamydia trachomatis momp A antibody levels	0.037916	0.0460912	0.412108	0.412108
GCST90006889	pericarditis	Chlamydia trachomatis pGP3 antibody levels	-0.00914836	0.032655	0.779766	0.779766
GCST90006906	pericarditis	Human herpes virus 6 IE1B antibody levels	-0.023583	0.0168149	0.162932	0.162932

## Sheet: Table S7
Table S9 heterogeneity analysis of the association between identified heart disease on antibody-mediated immune responses
GWAS id	Exposure	Outcome	method	Q	Q_df	Q_pval
GCST90006891	aortic aneurysm	Chlamydia trachomatis tarp-D F1 antibody levels	MR Egger	271.334	225	0.0187177
GCST90006891	aortic aneurysm	Chlamydia trachomatis tarp-D F1 antibody levels	Inverse variance weighted	271.351	226	0.0208758
GCST90006922	aortic aneurysm	Polyomavirus 2 JC VP1 antibody levels	MR Egger	255.231	226	0.0883799
GCST90006922	aortic aneurysm	Polyomavirus 2 JC VP1 antibody levels	Inverse variance weighted	255.977	227	0.0906069
GCST90006893	aortic stenosis	Anti-cytomegalovirus IgG seropositivity	MR Egger	119.37	119	0.473231
GCST90006893	aortic stenosis	Anti-cytomegalovirus IgG seropositivity	Inverse variance weighted	119.519	120	0.495216
GCST90006910	coronary heart disease	Anti-helicobacter pylori IgG seropositivity	MR Egger	150.483	168	0.830033
GCST90006910	coronary heart disease	Anti-helicobacter pylori IgG seropositivity	Inverse variance weighted	150.784	169	0.839456
GCST90006923	coronary heart disease	Anti-Merkel cell polyomavirus IgG seropositivity	MR Egger	211.417	168	0.0129962
GCST90006923	coronary heart disease	Anti-Merkel cell polyomavirus IgG seropositivity	Inverse variance weighted	216.012	169	0.00847459
GCST90006895	coronary heart disease	Cytomegalovirus pp52 antibody levels	MR Egger	193.799	168	0.084226
GCST90006895	coronary heart disease	Cytomegalovirus pp52 antibody levels	Inverse variance weighted	194.241	169	0.0891832
GCST90006922	coronary heart disease	Polyomavirus 2 JC VP1 antibody levels	MR Egger	185.755	168	0.165393
GCST90006922	coronary heart disease	Polyomavirus 2 JC VP1 antibody levels	Inverse variance weighted	186.401	169	0.170594
GCST90006922	dilated cardiomyopathy	Polyomavirus 2 JC VP1 antibody levels	MR Egger	103.018	94	0.24635
GCST90006922	dilated cardiomyopathy	Polyomavirus 2 JC VP1 antibody levels	Inverse variance weighted	104.734	95	0.232264
GCST90006927	dilated cardiomyopathy	Toxoplasma gondii sag1 antibody levels	MR Egger	101.41	94	0.282584
GCST90006927	dilated cardiomyopathy	Toxoplasma gondii sag1 antibody levels	Inverse variance weighted	104.988	95	0.227034
GCST90006923	hypertrophic cardiomyopathy	Anti-Merkel cell polyomavirus IgG seropositivity	MR Egger	117.223	111	0.324675
GCST90006923	hypertrophic cardiomyopathy	Anti-Merkel cell polyomavirus IgG seropositivity	Inverse variance weighted	118.499	112	0.319008
GCST90006885	hypertrophic cardiomyopathy	BK polyomavirus VP1 antibody levels	MR Egger	145.256	111	0.0161181
GCST90006885	hypertrophic cardiomyopathy	BK polyomavirus VP1 antibody levels	Inverse variance weighted	145.285	112	0.0188131
GCST90006900	Infective endocarditis	Epstein-Barr virus VCA p18 antibody levels	MR Egger	92.8348	113	0.917065
GCST90006900	Infective endocarditis	Epstein-Barr virus VCA p18 antibody levels	Inverse variance weighted	94.0627	114	0.913316
GCST90006907	Infective endocarditis	Human herpes virus 6 p101k antibody levels	MR Egger	85.236	111	0.967037
GCST90006907	Infective endocarditis	Human herpes virus 6 p101k antibody levels	Inverse variance weighted	86.1053	112	0.96708
GCST90006887	pericarditis	Chlamydia trachomatis momp A antibody levels	MR Egger	148.811	141	0.309823
GCST90006887	pericarditis	Chlamydia trachomatis momp A antibody levels	Inverse variance weighted	149.525	142	0.316222
GCST90006889	pericarditis	Chlamydia trachomatis pGP3 antibody levels	MR Egger	146.481	143	0.403784
GCST90006889	pericarditis	Chlamydia trachomatis pGP3 antibody levels	Inverse variance weighted	146.562	144	0.424926
GCST90006906	pericarditis	Human herpes virus 6 IE1B antibody levels	MR Egger	145.81	143	0.418989
GCST90006906	pericarditis	Human herpes virus 6 IE1B antibody levels	Inverse variance weighted	147.816	144	0.396613
GCST90006899	atrial fibrillation	Epstein-Barr virus EBNA-1 antibody levels	MR Egger	295.729	303	0.606662
GCST90006899	atrial fibrillation	Epstein-Barr virus EBNA-1 antibody levels	Inverse variance weighted	297.394	304	0.595914
GCST90006900	atrial fibrillation	Epstein-Barr virus VCA p18 antibody levels	MR Egger	364.338	303	0.00895126
GCST90006900	atrial fibrillation	Epstein-Barr virus VCA p18 antibody levels	Inverse variance weighted	365.453	304	0.00893468
GCST90006906	atrial fibrillation	Human herpes virus 6 IE1B antibody levels	MR Egger	300.58	303	0.528478
GCST90006906	atrial fibrillation	Human herpes virus 6 IE1B antibody levels	Inverse variance weighted	303.08	304	0.504102
GCST90006899	Heart Block	Epstein-Barr virus EBNA-1 antibody levels	MR Egger	295.729	303	0.606662
GCST90006899	Heart Block	Epstein-Barr virus EBNA-1 antibody levels	Inverse variance weighted	297.394	304	0.595914
GCST90006900	Heart Block	Epstein-Barr virus VCA p18 antibody levels	MR Egger	364.338	303	0.00895126
GCST90006900	Heart Block	Epstein-Barr virus VCA p18 antibody levels	Inverse variance weighted	365.453	304	0.00893468
GCST90006906	Heart Block	Human herpes virus 6 IE1B antibody levels	MR Egger	300.58	303	0.528478
GCST90006906	Heart Block	Human herpes virus 6 IE1B antibody levels	Inverse variance weighted	303.08	304	0.504102
GCST90006916	Heart Failure with Reduced Ejection Fraction (HFrEF)	Helicobacter pylori VacA antibody levels	MR Egger	182.542	203	0.845708
GCST90006916	Heart Failure with Reduced Ejection Fraction (HFrEF)	Helicobacter pylori VacA antibody levels	Inverse variance weighted	187.626	204	0.788184
GCST90006923	Heart Failure with Reduced Ejection Fraction (HFrEF)	Anti-Merkel cell polyomavirus IgG seropositivity	MR Egger	201.779	203	0.511018
GCST90006923	Heart Failure with Reduced Ejection Fraction (HFrEF)	Anti-Merkel cell polyomavirus IgG seropositivity	Inverse variance weighted	203.714	204	0.492481
GCST90006895	Heart Failure with Reduced Ejection Fraction (HFrEF)	Cytomegalovirus pp52 antibody levels	MR Egger	218.836	203	0.212067
GCST90006895	Heart Failure with Reduced Ejection Fraction (HFrEF)	Cytomegalovirus pp52 antibody levels	Inverse variance weighted	218.852	204	0.226329

## Sheet: Table S8
Table S10 Single SNP of the association between heart disease on identified antibody-mediated immune responses
GWAS id	Exposure	Outcome	SNP	b	se	p	lo_ci	up_ci	or	or_lci95	or_uci95	FDR
GCST90006891	aortic aneurysm	Chlamydia trachomatis tarp-D F1 antibody levels	rs10019581	-0.0460132	0.0384031	0.230853	-0.121283	0.0292568	0.955029	0.885783	1.02969	0.840964
GCST90006891	aortic aneurysm	Chlamydia trachomatis tarp-D F1 antibody levels	rs10140863	-0.00871163	0.039123	0.82379	-0.0853928	0.0679695	0.991326	0.918152	1.07033	0.943214
GCST90006891	aortic aneurysm	Chlamydia trachomatis tarp-D F1 antibody levels	rs10455872	0.0546539	0.073266	0.455688	-0.0889474	0.198255	1.05618	0.914894	1.21927	0.890046
GCST90006891	aortic aneurysm	Chlamydia trachomatis tarp-D F1 antibody levels	rs1048661	-0.0105755	0.039244	0.787561	-0.0874937	0.0663428	0.98948	0.916225	1.06859	0.943183
GCST90006891	aortic aneurysm	Chlamydia trachomatis tarp-D F1 antibody levels	rs10488763	0.0464823	0.0586325	0.42791	-0.0684375	0.161402	1.04758	0.933852	1.17516	0.883408
GCST90006891	aortic aneurysm	Chlamydia trachomatis tarp-D F1 antibody levels	rs10742746	-0.00481129	0.0469913	0.91845	-0.0969143	0.0872917	0.9952	0.907634	1.09121	0.962485
GCST90006891	aortic aneurysm	Chlamydia trachomatis tarp-D F1 antibody levels	rs10757279	-0.0806035	0.0392592	0.0400617	-0.157552	-0.00365552	0.922559	0.854233	0.996351	0.621435
GCST90006891	aortic aneurysm	Chlamydia trachomatis tarp-D F1 antibody levels	rs10780934	-0.0425357	0.0478712	0.374247	-0.136363	0.0512918	0.958356	0.872526	1.05263	0.874503
GCST90006891	aortic aneurysm	Chlamydia trachomatis tarp-D F1 antibody levels	rs10822155	-0.00125215	0.0335156	0.970198	-0.0669427	0.0644384	0.998749	0.935249	1.06656	0.987407
GCST90006891	aortic aneurysm	Chlamydia trachomatis tarp-D F1 antibody levels	rs10831363	-0.0109929	0.0402817	0.78493	-0.0899449	0.0679592	0.989067	0.913982	1.07032	0.943183
GCST90006891	aortic aneurysm	Chlamydia trachomatis tarp-D F1 antibody levels	rs10846744	0.061117	0.0522786	0.242379	-0.0413492	0.163583	1.06302	0.959494	1.17772	0.845784
GCST90006891	aortic aneurysm	Chlamydia trachomatis tarp-D F1 antibody levels	rs10904118	-0.000992936	0.0363556	0.978211	-0.0722498	0.070264	0.999008	0.930298	1.07279	0.991167
GCST90006891	aortic aneurysm	Chlamydia trachomatis tarp-D F1 antibody levels	rs10983662	0.0021299	0.0493355	0.965565	-0.0945676	0.0988274	1.00213	0.909766	1.10388	0.985678
GCST90006891	aortic aneurysm	Chlamydia trachomatis tarp-D F1 antibody levels	rs10985343	0.0532234	0.0424983	0.210437	-0.0300733	0.13652	1.05467	0.970374	1.14628	0.816496
GCST90006891	aortic aneurysm	Chlamydia trachomatis tarp-D F1 antibody levels	rs10994005	0.00800343	0.0543311	0.882889	-0.0984856	0.114492	1.00804	0.906209	1.1213	0.951281
GCST90006891	aortic aneurysm	Chlamydia trachomatis tarp-D F1 antibody levels	rs11030087	0.0147039	0.0406764	0.717737	-0.0650219	0.0944297	1.01481	0.937047	1.09903	0.943183
GCST90006891	aortic aneurysm	Chlamydia trachomatis tarp-D F1 antibody levels	rs1106370	-0.016865	0.0387624	0.6635	-0.0928393	0.0591094	0.983276	0.91134	1.06089	0.939536
GCST90006891	aortic aneurysm	Chlamydia trachomatis tarp-D F1 antibody levels	rs11121529	-0.0104314	0.0539629	0.846718	-0.116199	0.0953359	0.989623	0.890298	1.10003	0.94331
GCST90006891	aortic aneurysm	Chlamydia trachomatis tarp-D F1 antibody levels	rs111591286	0.0484143	0.0545763	0.375028	-0.0585551	0.155384	1.04961	0.943126	1.16811	0.874503
GCST90006891	aortic aneurysm	Chlamydia trachomatis tarp-D F1 antibody levels	rs11172113	0.0280348	0.0314161	0.372194	-0.0335407	0.0896104	1.02843	0.967016	1.09375	0.874503
GCST90006891	aortic aneurysm	Chlamydia trachomatis tarp-D F1 antibody levels	rs11188308	-0.0450724	0.062089	0.467881	-0.166767	0.0766222	0.955928	0.846397	1.07963	0.9002
GCST90006891	aortic aneurysm	Chlamydia trachomatis tarp-D F1 antibody levels	rs112009052	-0.0972592	0.114428	0.395349	-0.321539	0.12702	0.907321	0.725033	1.13544	0.883408
GCST90006891	aortic aneurysm	Chlamydia trachomatis tarp-D F1 antibody levels	rs114897981	0.207291	0.130038	0.11092	-0.0475844	0.462166	1.23034	0.95353	1.58751	0.712391
GCST90006891	aortic aneurysm	Chlamydia trachomatis tarp-D F1 antibody levels	rs115276619	0.12954	0.10262	0.206831	-0.0715952	0.330676	1.13831	0.930908	1.39191	0.811413
GCST90006891	aortic aneurysm	Chlamydia trachomatis tarp-D F1 antibody levels	rs115374886	0.0390343	0.146703	0.79018	-0.248504	0.326572	1.03981	0.779967	1.38621	0.943183
GCST90006891	aortic aneurysm	Chlamydia trachomatis tarp-D F1 antibody levels	rs11591147	0.0899494	0.100879	0.372577	-0.107773	0.287672	1.09412	0.897831	1.33332	0.874503
GCST90006891	aortic aneurysm	Chlamydia trachomatis tarp-D F1 antibody levels	rs115912456	-0.0311807	0.0717267	0.66377	-0.171765	0.109404	0.9693	0.842177	1.11561	0.939536
GCST90006891	aortic aneurysm	Chlamydia trachomatis tarp-D F1 antibody levels	rs116131580	-0.0664457	0.172549	0.700176	-0.404642	0.27175	0.935714	0.667216	1.31226	0.942466
GCST90006891	aortic aneurysm	Chlamydia trachomatis tarp-D F1 antibody levels	rs116253218	0.0245339	0.0777326	0.752292	-0.127822	0.17689	1.02484	0.88001	1.1935	0.943183
GCST90006891	aortic aneurysm	Chlamydia trachomatis tarp-D F1 antibody levels	rs11630611	0.0163987	0.0405575	0.685968	-0.0630939	0.0958913	1.01653	0.938855	1.10064	0.942466
GCST90006891	aortic aneurysm	Chlamydia trachomatis tarp-D F1 antibody levels	rs11653507	0.00404188	0.0392959	0.918076	-0.0729781	0.0810618	1.00405	0.929621	1.08444	0.962485
GCST90006891	aortic aneurysm	Chlamydia trachomatis tarp-D F1 antibody levels	rs117447760	-0.0589881	0.0857018	0.491267	-0.226964	0.108987	0.942718	0.79695	1.11515	0.912303
GCST90006891	aortic aneurysm	Chlamydia trachomatis tarp-D F1 antibody levels	rs11837407	0.0201229	0.0335057	0.548118	-0.0455482	0.085794	1.02033	0.955474	1.08958	0.933242
GCST90006891	aortic aneurysm	Chlamydia trachomatis tarp-D F1 antibody levels	rs11856657	0.00716734	0.0406859	0.860166	-0.0725769	0.0869116	1.00719	0.929994	1.0908	0.944849
GCST90006891	aortic aneurysm	Chlamydia trachomatis tarp-D F1 antibody levels	rs12051901	0.00980683	0.0373362	0.792811	-0.0633722	0.0829859	1.00986	0.938594	1.08653	0.943183
GCST90006891	aortic aneurysm	Chlamydia trachomatis tarp-D F1 antibody levels	rs12197800	-0.0159208	0.0337253	0.636876	-0.0820224	0.0501809	0.984205	0.921251	1.05146	0.933242
GCST90006891	aortic aneurysm	Chlamydia trachomatis tarp-D F1 antibody levels	rs12269629	-0.109025	0.0398062	0.00616444	-0.187045	-0.0310052	0.896708	0.829406	0.969471	0.613085
GCST90006891	aortic aneurysm	Chlamydia trachomatis tarp-D F1 antibody levels	rs1226989	-0.0638746	0.0384287	0.0964811	-0.139195	0.0114457	0.938123	0.870058	1.01151	0.712391
GCST90006891	aortic aneurysm	Chlamydia trachomatis tarp-D F1 antibody levels	rs12271738	-0.25755	0.179273	0.15082	-0.608925	0.0938239	0.772943	0.543935	1.09837	0.755813
GCST90006891	aortic aneurysm	Chlamydia trachomatis tarp-D F1 antibody levels	rs1230345	-0.0626998	0.0407028	0.123455	-0.142477	0.0170776	0.939225	0.867207	1.01722	0.717292
GCST90006891	aortic aneurysm	Chlamydia trachomatis tarp-D F1 antibody levels	rs12578371	-0.0659845	0.0380955	0.0832589	-0.140652	0.00868265	0.936145	0.868792	1.00872	0.712391
GCST90006891	aortic aneurysm	Chlamydia trachomatis tarp-D F1 antibody levels	rs1270991	-0.0291244	0.0573243	0.611409	-0.14148	0.0832312	0.971296	0.868073	1.08679	0.933242
GCST90006891	aortic aneurysm	Chlamydia trachomatis tarp-D F1 antibody levels	rs12739041	0.0592043	0.0899971	0.510637	-0.11719	0.235599	1.06099	0.889416	1.26567	0.922765
GCST90006891	aortic aneurysm	Chlamydia trachomatis tarp-D F1 antibody levels	rs12768538	0.0936311	0.0374388	0.0123874	0.020251	0.167011	1.09815	1.02046	1.18177	0.613085
GCST90006891	aortic aneurysm	Chlamydia trachomatis tarp-D F1 antibody levels	rs12809344	-0.0378951	0.0711874	0.594499	-0.177422	0.101632	0.962814	0.837426	1.10698	0.933242
GCST90006891	aortic aneurysm	Chlamydia trachomatis tarp-D F1 antibody levels	rs1284567	0.0315222	0.0367724	0.391321	-0.0405517	0.103596	1.03202	0.96026	1.10915	0.883408
GCST90006891	aortic aneurysm	Chlamydia trachomatis tarp-D F1 antibody levels	rs12875918	-0.0584728	0.0367128	0.111225	-0.13043	0.0134842	0.943204	0.877718	1.01358	0.712391
GCST90006891	aortic aneurysm	Chlamydia trachomatis tarp-D F1 antibody levels	rs12889133	-0.0512043	0.0328898	0.119508	-0.115668	0.0132598	0.950085	0.890771	1.01335	0.712391
GCST90006891	aortic aneurysm	Chlamydia trachomatis tarp-D F1 antibody levels	rs12898961	-0.0150176	0.0395747	0.704335	-0.0925841	0.0625488	0.985095	0.911573	1.06455	0.943183
GCST90006891	aortic aneurysm	Chlamydia trachomatis tarp-D F1 antibody levels	rs12934018	0.090199	0.0429438	0.0356938	0.00602926	0.174369	1.09439	1.00605	1.19049	0.621435
GCST90006891	aortic aneurysm	Chlamydia trachomatis tarp-D F1 antibody levels	rs12993803	0.241815	0.120222	0.0442823	0.00618046	0.47745	1.27356	1.0062	1.61196	0.621435
GCST90006891	aortic aneurysm	Chlamydia trachomatis tarp-D F1 antibody levels	rs13045469	0.0357527	0.0406031	0.378566	-0.0438293	0.115335	1.0364	0.957117	1.12225	0.874503
GCST90006891	aortic aneurysm	Chlamydia trachomatis tarp-D F1 antibody levels	rs1322639	0.000344995	0.0381366	0.992782	-0.0744027	0.0750927	1.00035	0.928298	1.07798	0.997746
GCST90006891	aortic aneurysm	Chlamydia trachomatis tarp-D F1 antibody levels	rs13412195	-0.177281	0.0891811	0.0468255	-0.352076	-0.0024859	0.837544	0.703227	0.997517	0.621435
GCST90006891	aortic aneurysm	Chlamydia trachomatis tarp-D F1 antibody levels	rs13969	-0.0102712	0.037482	0.784061	-0.0837359	0.0631935	0.989781	0.919674	1.06523	0.943183
GCST90006891	aortic aneurysm	Chlamydia trachomatis tarp-D F1 antibody levels	rs139705595	-0.0532745	0.102585	0.603537	-0.254341	0.147792	0.94812	0.775427	1.15927	0.933242
GCST90006891	aortic aneurysm	Chlamydia trachomatis tarp-D F1 antibody levels	rs141076377	-0.311115	0.219065	0.15555	-0.740482	0.118252	0.732629	0.476884	1.12553	0.755813
GCST90006891	aortic aneurysm	Chlamydia trachomatis tarp-D F1 antibody levels	rs1418555	-0.0242105	0.0428138	0.571745	-0.108126	0.0597046	0.97608	0.897515	1.06152	0.933242
GCST90006891	aortic aneurysm	Chlamydia trachomatis tarp-D F1 antibody levels	rs142225760	0.165744	0.12954	0.200729	-0.0881551	0.419642	1.18027	0.915619	1.52142	0.804318
GCST90006891	aortic aneurysm	Chlamydia trachomatis tarp-D F1 antibody levels	rs143791782	-0.0857443	0.144056	0.551701	-0.368095	0.196606	0.917829	0.692052	1.21726	0.933242
GCST90006891	aortic aneurysm	Chlamydia trachomatis tarp-D F1 antibody levels	rs1441358	-0.0632326	0.0336332	0.0600996	-0.129154	0.00268857	0.938725	0.878839	1.00269	0.64115
GCST90006891	aortic aneurysm	Chlamydia trachomatis tarp-D F1 antibody levels	rs146818289	0.15157	0.0894964	0.0903443	-0.0238432	0.326982	1.16366	0.976439	1.38678	0.712391
GCST90006891	aortic aneurysm	Chlamydia trachomatis tarp-D F1 antibody levels	rs147120092	-0.0658026	0.0811177	0.417252	-0.224793	0.0931882	0.936316	0.798681	1.09767	0.883408
GCST90006891	aortic aneurysm	Chlamydia trachomatis tarp-D F1 antibody levels	rs147144681	-0.0710726	0.0387758	0.0668156	-0.147073	0.00492793	0.931394	0.863231	1.00494	0.652519
GCST90006891	aortic aneurysm	Chlamydia trachomatis tarp-D F1 antibody levels	rs1492512	-0.0207665	0.0512447	0.685299	-0.121206	0.079673	0.979448	0.885851	1.08293	0.942466
GCST90006891	aortic aneurysm	Chlamydia trachomatis tarp-D F1 antibody levels	rs149598263	-0.0143213	0.0463791	0.757483	-0.105224	0.0765817	0.985781	0.900123	1.07959	0.943183
GCST90006891	aortic aneurysm	Chlamydia trachomatis tarp-D F1 antibody levels	rs1524775	-0.0203287	0.0360683	0.573015	-0.0910226	0.0503652	0.979877	0.912997	1.05166	0.933242
GCST90006891	aortic aneurysm	Chlamydia trachomatis tarp-D F1 antibody levels	rs1550310	-0.0312048	0.0510735	0.541214	-0.131309	0.0688992	0.969277	0.876947	1.07133	0.933242
GCST90006891	aortic aneurysm	Chlamydia trachomatis tarp-D F1 antibody levels	rs1627787	0.00547399	0.0437204	0.900362	-0.0802179	0.0911659	1.00549	0.922915	1.09545	0.962485
GCST90006891	aortic aneurysm	Chlamydia trachomatis tarp-D F1 antibody levels	rs16992771	0.0276602	0.0343664	0.4209	-0.039698	0.0950185	1.02805	0.96108	1.09968	0.883408
GCST90006891	aortic aneurysm	Chlamydia trachomatis tarp-D F1 antibody levels	rs17122962	0.0582342	0.0566859	0.304273	-0.0528701	0.169339	1.05996	0.948503	1.18452	0.874503
GCST90006891	aortic aneurysm	Chlamydia trachomatis tarp-D F1 antibody levels	rs17161622	-0.0702956	0.0618684	0.255868	-0.191558	0.0509664	0.932118	0.825672	1.05229	0.845784
GCST90006891	aortic aneurysm	Chlamydia trachomatis tarp-D F1 antibody levels	rs17175451	-0.013344	0.0427032	0.754674	-0.0970423	0.0703543	0.986745	0.907518	1.07289	0.943183
GCST90006891	aortic aneurysm	Chlamydia trachomatis tarp-D F1 antibody levels	rs17211918	-0.0565997	0.0730045	0.438168	-0.199688	0.0864891	0.944972	0.818986	1.09034	0.884382
GCST90006891	aortic aneurysm	Chlamydia trachomatis tarp-D F1 antibody levels	rs17516329	0.0787796	0.0387897	0.0422609	0.0027518	0.154807	1.08197	1.00276	1.16743	0.621435
GCST90006891	aortic aneurysm	Chlamydia trachomatis tarp-D F1 antibody levels	rs17527233	-0.0796007	0.0693191	0.250835	-0.215466	0.0562648	0.923485	0.806165	1.05788	0.845784
GCST90006891	aortic aneurysm	Chlamydia trachomatis tarp-D F1 antibody levels	rs17542070	-0.00871504	0.0780132	0.911051	-0.161621	0.144191	0.991323	0.850764	1.1551	0.962485
GCST90006891	aortic aneurysm	Chlamydia trachomatis tarp-D F1 antibody levels	rs1757223	0.0485055	0.0388371	0.211684	-0.0276152	0.124626	1.0497	0.972763	1.13272	0.816496
GCST90006891	aortic aneurysm	Chlamydia trachomatis tarp-D F1 antibody levels	rs1795063	0.0289626	0.0360378	0.421586	-0.0416715	0.0995968	1.02939	0.959185	1.10473	0.883408
GCST90006891	aortic aneurysm	Chlamydia trachomatis tarp-D F1 antibody levels	rs1860374	-0.041722	0.0501971	0.405881	-0.140108	0.0566643	0.959136	0.869264	1.0583	0.883408
GCST90006891	aortic aneurysm	Chlamydia trachomatis tarp-D F1 antibody levels	rs186696265	-0.183455	0.183697	0.31795	-0.543501	0.176592	0.83239	0.580712	1.19314	0.874503
GCST90006891	aortic aneurysm	Chlamydia trachomatis tarp-D F1 antibody levels	rs1892971	-0.0414359	0.0463615	0.371452	-0.132304	0.0494326	0.959411	0.876074	1.05067	0.874503
GCST90006891	aortic aneurysm	Chlamydia trachomatis tarp-D F1 antibody levels	rs1894633	0.0194962	0.0385086	0.612659	-0.0559807	0.0949732	1.01969	0.945557	1.09963	0.933242
GCST90006891	aortic aneurysm	Chlamydia trachomatis tarp-D F1 antibody levels	rs1933737	-0.00689269	0.0350689	0.844182	-0.0756277	0.0618423	0.993131	0.927161	1.06379	0.94331
GCST90006891	aortic aneurysm	Chlamydia trachomatis tarp-D F1 antibody levels	rs199918485	0.00144204	0.072431	0.984116	-0.140523	0.143407	1.00144	0.868904	1.1542	0.992767
GCST90006891	aortic aneurysm	Chlamydia trachomatis tarp-D F1 antibody levels	rs2009733	0.00668965	0.033233	0.840468	-0.058447	0.0718263	1.00671	0.943228	1.07447	0.943214
GCST90006891	aortic aneurysm	Chlamydia trachomatis tarp-D F1 antibody levels	rs202063784	-0.137764	0.104612	0.187871	-0.342803	0.0672754	0.871305	0.709778	1.06959	0.776871
GCST90006891	aortic aneurysm	Chlamydia trachomatis tarp-D F1 antibody levels	rs202180954	-0.0987689	0.189047	0.601353	-0.469302	0.271764	0.905952	0.625439	1.31228	0.933242
GCST90006891	aortic aneurysm	Chlamydia trachomatis tarp-D F1 antibody levels	rs204697	0.0338258	0.0531467	0.524476	-0.0703418	0.137993	1.0344	0.932075	1.14797	0.93308
GCST90006891	aortic aneurysm	Chlamydia trachomatis tarp-D F1 antibody levels	rs2077218	0.0277107	0.0374224	0.459006	-0.0456372	0.101058	1.0281	0.955389	1.10634	0.892728
GCST90006891	aortic aneurysm	Chlamydia trachomatis tarp-D F1 antibody levels	rs214907	-0.0325231	0.0340844	0.339987	-0.0993286	0.0342824	0.968	0.905445	1.03488	0.874503
GCST90006891	aortic aneurysm	Chlamydia trachomatis tarp-D F1 antibody levels	rs2150879	0.00244184	0.0364181	0.946542	-0.0689377	0.0738214	1.00244	0.933385	1.07661	0.97852
GCST90006891	aortic aneurysm	Chlamydia trachomatis tarp-D F1 antibody levels	rs2246942	-0.0836286	0.0388087	0.0311703	-0.159694	-0.0075635	0.919773	0.852405	0.992465	0.621435
GCST90006891	aortic aneurysm	Chlamydia trachomatis tarp-D F1 antibody levels	rs2267996	-0.057294	0.0575655	0.319598	-0.170122	0.0555343	0.944316	0.843562	1.05711	0.874503
GCST90006891	aortic aneurysm	Chlamydia trachomatis tarp-D F1 antibody levels	rs2289123	0.0973841	0.0400566	0.0150505	0.0188731	0.175895	1.10228	1.01905	1.19231	0.61541
GCST90006891	aortic aneurysm	Chlamydia trachomatis tarp-D F1 antibody levels	rs2298615	-0.0639765	0.0422458	0.129928	-0.146778	0.0188253	0.938027	0.863485	1.019	0.718516
GCST90006891	aortic aneurysm	Chlamydia trachomatis tarp-D F1 antibody levels	rs23506	0.095624	0.0360852	0.00805029	0.0248971	0.166351	1.10035	1.02521	1.18099	0.613085
GCST90006891	aortic aneurysm	Chlamydia trachomatis tarp-D F1 antibody levels	rs2412540	-0.0590181	0.0367762	0.10854	-0.1311	0.0130633	0.94269	0.87713	1.01315	0.712391
GCST90006891	aortic aneurysm	Chlamydia trachomatis tarp-D F1 antibody levels	rs244722	-0.033676	0.0361115	0.351049	-0.104454	0.0371025	0.966885	0.900816	1.0378	0.874503
GCST90006891	aortic aneurysm	Chlamydia trachomatis tarp-D F1 antibody levels	rs256104	-0.0145465	0.0388692	0.708224	-0.0907301	0.0616371	0.985559	0.913264	1.06358	0.943183
GCST90006891	aortic aneurysm	Chlamydia trachomatis tarp-D F1 antibody levels	rs2576758	0.0303629	0.0363416	0.403445	-0.0408667	0.101593	1.03083	0.959957	1.10693	0.883408
GCST90006891	aortic aneurysm	Chlamydia trachomatis tarp-D F1 antibody levels	rs2596127	-0.0245342	0.034587	0.47811	-0.0923248	0.0432564	0.975764	0.911809	1.04421	0.903097
GCST90006891	aortic aneurysm	Chlamydia trachomatis tarp-D F1 antibody levels	rs268	-0.147885	0.158526	0.350885	-0.458595	0.162826	0.862531	0.632171	1.17683	0.874503
GCST90006891	aortic aneurysm	Chlamydia trachomatis tarp-D F1 antibody levels	rs2695008	-0.014809	0.0491443	0.763157	-0.111132	0.0815139	0.9853	0.894821	1.08493	0.943183
GCST90006891	aortic aneurysm	Chlamydia trachomatis tarp-D F1 antibody levels	rs2728614	0.0213203	0.0390698	0.585274	-0.0552566	0.0978972	1.02155	0.946242	1.10285	0.933242
GCST90006891	aortic aneurysm	Chlamydia trachomatis tarp-D F1 antibody levels	rs2807869	0.0471129	0.036311	0.194465	-0.0240567	0.118282	1.04824	0.97623	1.12556	0.790278
GCST90006891	aortic aneurysm	Chlamydia trachomatis tarp-D F1 antibody levels	rs2836411	0.0217915	0.0392372	0.578635	-0.0551134	0.0986965	1.02203	0.946378	1.10373	0.933242
GCST90006891	aortic aneurysm	Chlamydia trachomatis tarp-D F1 antibody levels	rs28705162	0.0749511	0.0478799	0.11749	-0.0188936	0.168796	1.07783	0.981284	1.18388	0.712391
GCST90006891	aortic aneurysm	Chlamydia trachomatis tarp-D F1 antibody levels	rs28865637	-0.0145268	0.0377066	0.700046	-0.0884318	0.0593782	0.985578	0.915366	1.06118	0.942466
GCST90006891	aortic aneurysm	Chlamydia trachomatis tarp-D F1 antibody levels	rs2934649	-0.0462078	0.0390927	0.237203	-0.12283	0.0304139	0.954843	0.884414	1.03088	0.845784
GCST90006891	aortic aneurysm	Chlamydia trachomatis tarp-D F1 antibody levels	rs2943306	-0.0355102	0.0443943	0.423779	-0.122523	0.0515026	0.965113	0.884686	1.05285	0.883408
GCST90006891	aortic aneurysm	Chlamydia trachomatis tarp-D F1 antibody levels	rs2943650	0.0430372	0.0372668	0.248156	-0.0300057	0.11608	1.04398	0.97044	1.12309	0.845784
GCST90006891	aortic aneurysm	Chlamydia trachomatis tarp-D F1 antibody levels	rs2943691	-0.0128504	0.0421432	0.760424	-0.095451	0.0697501	0.987232	0.908963	1.07224	0.943183
GCST90006891	aortic aneurysm	Chlamydia trachomatis tarp-D F1 antibody levels	rs2954038	-0.048714	0.0354324	0.16918	-0.118162	0.0207336	0.952454	0.888553	1.02095	0.771033
GCST90006891	aortic aneurysm	Chlamydia trachomatis tarp-D F1 antibody levels	rs2995264	0.000341489	0.0637369	0.995725	-0.124583	0.125266	1.00034	0.882865	1.13345	0.997883
GCST90006891	aortic aneurysm	Chlamydia trachomatis tarp-D F1 antibody levels	rs3092635	-0.0714067	0.0442263	0.106402	-0.15809	0.0152768	0.931083	0.853773	1.01539	0.712391
GCST90006891	aortic aneurysm	Chlamydia trachomatis tarp-D F1 antibody levels	rs335183	0.00172613	0.038392	0.964139	-0.0735221	0.0769744	1.00173	0.929116	1.08001	0.985678
GCST90006891	aortic aneurysm	Chlamydia trachomatis tarp-D F1 antibody levels	rs34689844	0.00807942	0.0388696	0.835339	-0.0681049	0.0842638	1.00811	0.934162	1.08792	0.943214
GCST90006891	aortic aneurysm	Chlamydia trachomatis tarp-D F1 antibody levels	rs34955460	-0.0269923	0.0663169	0.683993	-0.156974	0.102989	0.973369	0.854727	1.10848	0.942466
GCST90006891	aortic aneurysm	Chlamydia trachomatis tarp-D F1 antibody levels	rs35237252	-0.0998047	0.036564	0.00634127	-0.17147	-0.0281394	0.905014	0.842425	0.972253	0.613085
GCST90006891	aortic aneurysm	Chlamydia trachomatis tarp-D F1 antibody levels	rs35272298	0.0142909	0.0659399	0.828422	-0.114951	0.143533	1.01439	0.89141	1.15434	0.943214
GCST90006891	aortic aneurysm	Chlamydia trachomatis tarp-D F1 antibody levels	rs35667640	0.00628075	0.0394133	0.873388	-0.0709693	0.0835308	1.0063	0.93149	1.08712	0.945484
GCST90006891	aortic aneurysm	Chlamydia trachomatis tarp-D F1 antibody levels	rs35688424	-0.00213551	0.0318236	0.946498	-0.0645099	0.0602388	0.997867	0.937527	1.06209	0.97852
GCST90006891	aortic aneurysm	Chlamydia trachomatis tarp-D F1 antibody levels	rs360008	-0.0106582	0.0337563	0.7522	-0.0768205	0.0555041	0.989398	0.926056	1.05707	0.943183
GCST90006891	aortic aneurysm	Chlamydia trachomatis tarp-D F1 antibody levels	rs3821807	0.0117859	0.0492769	0.810969	-0.0847968	0.108369	1.01186	0.918699	1.11446	0.943214
GCST90006891	aortic aneurysm	Chlamydia trachomatis tarp-D F1 antibody levels	rs3917180	-0.0812763	0.0794693	0.306432	-0.237036	0.0744835	0.921939	0.788963	1.07733	0.874503
GCST90006891	aortic aneurysm	Chlamydia trachomatis tarp-D F1 antibody levels	rs4129267	0.0632307	0.032565	0.0521768	-0.000596837	0.127058	1.06527	0.999403	1.13548	0.621435
GCST90006891	aortic aneurysm	Chlamydia trachomatis tarp-D F1 antibody levels	rs42235	-0.0416472	0.0408399	0.307838	-0.121693	0.0383989	0.959208	0.88542	1.03915	0.874503
GCST90006891	aortic aneurysm	Chlamydia trachomatis tarp-D F1 antibody levels	rs4323388	0.0119217	0.037851	0.75279	-0.0622664	0.0861097	1.01199	0.939633	1.08993	0.943183
GCST90006891	aortic aneurysm	Chlamydia trachomatis tarp-D F1 antibody levels	rs4565499	-0.0815152	0.0663529	0.219256	-0.211567	0.0485366	0.921719	0.809315	1.04973	0.825057
GCST90006891	aortic aneurysm	Chlamydia trachomatis tarp-D F1 antibody levels	rs461146	-0.0356133	0.0327317	0.276579	-0.0997675	0.0285408	0.965013	0.905048	1.02895	0.857768
GCST90006891	aortic aneurysm	Chlamydia trachomatis tarp-D F1 antibody levels	rs4674159	-0.0213647	0.0622317	0.731366	-0.143339	0.100609	0.978862	0.86646	1.10584	0.943183
GCST90006891	aortic aneurysm	Chlamydia trachomatis tarp-D F1 antibody levels	rs4685020	-0.0624747	0.0954361	0.51271	-0.24953	0.12458	0.939437	0.779167	1.13267	0.922879
GCST90006891	aortic aneurysm	Chlamydia trachomatis tarp-D F1 antibody levels	rs4760	-0.0437614	0.0521651	0.401524	-0.146005	0.0584822	0.957182	0.864153	1.06023	0.883408
GCST90006891	aortic aneurysm	Chlamydia trachomatis tarp-D F1 antibody levels	rs4910069	0.00670992	0.0329078	0.838431	-0.0577894	0.0712092	1.00673	0.943849	1.07381	0.943214
GCST90006891	aortic aneurysm	Chlamydia trachomatis tarp-D F1 antibody levels	rs4924821	0.0221175	0.0342683	0.518653	-0.0450483	0.0892834	1.02236	0.955951	1.09339	0.926311
GCST90006891	aortic aneurysm	Chlamydia trachomatis tarp-D F1 antibody levels	rs4936098	0.0203373	0.0409509	0.619452	-0.0599265	0.100601	1.02055	0.941834	1.10584	0.933242
GCST90006891	aortic aneurysm	Chlamydia trachomatis tarp-D F1 antibody levels	rs4985985	-0.0893445	0.053173	0.0929069	-0.193564	0.0148747	0.91453	0.824017	1.01499	0.712391
GCST90006891	aortic aneurysm	Chlamydia trachomatis tarp-D F1 antibody levels	rs508391	0.139489	0.10753	0.194556	-0.0712688	0.350247	1.14969	0.931212	1.41942	0.790278
GCST90006891	aortic aneurysm	Chlamydia trachomatis tarp-D F1 antibody levels	rs552919	0.0794944	0.0507976	0.117601	-0.0200688	0.179058	1.08274	0.980131	1.19609	0.712391
GCST90006891	aortic aneurysm	Chlamydia trachomatis tarp-D F1 antibody levels	rs55668485	0.0517344	0.062536	0.408082	-0.0708362	0.174305	1.0531	0.931614	1.19042	0.883408
GCST90006891	aortic aneurysm	Chlamydia trachomatis tarp-D F1 antibody levels	rs55707100	0.0357002	0.112366	0.750701	-0.184536	0.255937	1.03635	0.83149	1.29167	0.943183
GCST90006891	aortic aneurysm	Chlamydia trachomatis tarp-D F1 antibody levels	rs55709272	-0.0612322	0.0328376	0.0622236	-0.125594	0.00312946	0.940605	0.881973	1.00313	0.64115
GCST90006891	aortic aneurysm	Chlamydia trachomatis tarp-D F1 antibody levels	rs55894213	0.00634415	0.0365963	0.862372	-0.0653845	0.0780728	1.00636	0.936707	1.0812	0.944849
GCST90006891	aortic aneurysm	Chlamydia trachomatis tarp-D F1 antibody levels	rs56359868	-0.0994001	0.0401762	0.013357	-0.178145	-0.0206548	0.90538	0.836821	0.979557	0.613085
GCST90006891	aortic aneurysm	Chlamydia trachomatis tarp-D F1 antibody levels	rs56853305	0.00646249	0.0467376	0.890026	-0.0851433	0.0980682	1.00648	0.918381	1.10304	0.956725
GCST90006891	aortic aneurysm	Chlamydia trachomatis tarp-D F1 antibody levels	rs57462720	-0.00249937	0.0909866	0.978085	-0.180833	0.175834	0.997504	0.834575	1.19224	0.991167
GCST90006891	aortic aneurysm	Chlamydia trachomatis tarp-D F1 antibody levels	rs57866025	-0.093757	0.0407736	0.0214791	-0.173673	-0.0138408	0.910504	0.840572	0.986255	0.621435
GCST90006891	aortic aneurysm	Chlamydia trachomatis tarp-D F1 antibody levels	rs58471297	-0.056982	0.140091	0.684192	-0.33156	0.217596	0.944611	0.717803	1.24309	0.942466
GCST90006891	aortic aneurysm	Chlamydia trachomatis tarp-D F1 antibody levels	rs58473469	-0.085518	0.0498834	0.0864634	-0.18329	0.0122536	0.918037	0.832527	1.01233	0.712391
GCST90006891	aortic aneurysm	Chlamydia trachomatis tarp-D F1 antibody levels	rs587708	-0.0471442	0.0333307	0.157233	-0.112472	0.018184	0.95395	0.893622	1.01835	0.755813
GCST90006891	aortic aneurysm	Chlamydia trachomatis tarp-D F1 antibody levels	rs6006426	-0.0623067	0.0358955	0.082603	-0.132662	0.00804854	0.939595	0.875761	1.00808	0.712391
GCST90006891	aortic aneurysm	Chlamydia trachomatis tarp-D F1 antibody levels	rs601100	-0.0572589	0.0430955	0.183962	-0.141726	0.0272082	0.94435	0.867859	1.02758	0.776871
GCST90006891	aortic aneurysm	Chlamydia trachomatis tarp-D F1 antibody levels	rs60488841	-0.032589	0.0430393	0.448935	-0.116946	0.051768	0.967936	0.889633	1.05313	0.884382
GCST90006891	aortic aneurysm	Chlamydia trachomatis tarp-D F1 antibody levels	rs60557605	0.0728568	0.0594126	0.220091	-0.0435918	0.189305	1.07558	0.957345	1.20841	0.825057
GCST90006891	aortic aneurysm	Chlamydia trachomatis tarp-D F1 antibody levels	rs60637097	-0.173387	0.0866647	0.045429	-0.343249	-0.00352383	0.840812	0.709461	0.996482	0.621435
GCST90006891	aortic aneurysm	Chlamydia trachomatis tarp-D F1 antibody levels	rs6074200	0.0514497	0.0442044	0.244463	-0.0351909	0.13809	1.0528	0.965421	1.14808	0.845784
GCST90006891	aortic aneurysm	Chlamydia trachomatis tarp-D F1 antibody levels	rs62053262	-0.0162947	0.0701415	0.816296	-0.153772	0.121183	0.983837	0.857468	1.12883	0.943214
GCST90006891	aortic aneurysm	Chlamydia trachomatis tarp-D F1 antibody levels	rs62062240	0.0630769	0.0387487	0.103558	-0.0128705	0.139024	1.06511	0.987212	1.14915	0.712391
GCST90006891	aortic aneurysm	Chlamydia trachomatis tarp-D F1 antibody levels	rs62366031	-0.0996208	0.034292	0.00367166	-0.166833	-0.0324085	0.905181	0.846341	0.968111	0.613085
GCST90006891	aortic aneurysm	Chlamydia trachomatis tarp-D F1 antibody levels	rs62465578	-0.0687772	0.0374443	0.0662413	-0.142168	0.00461362	0.933535	0.867475	1.00462	0.652519
GCST90006891	aortic aneurysm	Chlamydia trachomatis tarp-D F1 antibody levels	rs6507224	-0.020246	0.0379039	0.593244	-0.0945376	0.0540455	0.979958	0.909794	1.05553	0.933242
GCST90006891	aortic aneurysm	Chlamydia trachomatis tarp-D F1 antibody levels	rs6515865	-0.0491198	0.0370526	0.184946	-0.121743	0.0235033	0.952067	0.885376	1.02378	0.776871
GCST90006891	aortic aneurysm	Chlamydia trachomatis tarp-D F1 antibody levels	rs655015	-0.00602437	0.064554	0.925647	-0.13255	0.120501	0.993994	0.875859	1.12806	0.965618
GCST90006891	aortic aneurysm	Chlamydia trachomatis tarp-D F1 antibody levels	rs6550938	0.0137424	0.0336852	0.6833	-0.0522806	0.0797653	1.01384	0.949063	1.08303	0.942466
GCST90006891	aortic aneurysm	Chlamydia trachomatis tarp-D F1 antibody levels	rs6604049	0.0177389	0.036382	0.625852	-0.0535698	0.0890476	1.0179	0.94784	1.09313	0.933242
GCST90006891	aortic aneurysm	Chlamydia trachomatis tarp-D F1 antibody levels	rs6708508	-0.0134683	0.0345665	0.696807	-0.0812186	0.054282	0.986622	0.921992	1.05578	0.942466
GCST90006891	aortic aneurysm	Chlamydia trachomatis tarp-D F1 antibody levels	rs6759927	-0.038638	0.0403083	0.33778	-0.117642	0.0403663	0.962099	0.889014	1.04119	0.874503
GCST90006891	aortic aneurysm	Chlamydia trachomatis tarp-D F1 antibody levels	rs6806551	0.019967	0.0375845	0.595241	-0.0536986	0.0936327	1.02017	0.947718	1.09816	0.933242
GCST90006891	aortic aneurysm	Chlamydia trachomatis tarp-D F1 antibody levels	rs6809976	-0.0554189	0.0364475	0.128382	-0.126856	0.0160181	0.946089	0.880861	1.01615	0.718516
GCST90006891	aortic aneurysm	Chlamydia trachomatis tarp-D F1 antibody levels	rs6841414	0.0215844	0.122515	0.860154	-0.218544	0.261713	1.02182	0.803688	1.29915	0.944849
GCST90006891	aortic aneurysm	Chlamydia trachomatis tarp-D F1 antibody levels	rs6857	0.00648649	0.0529633	0.902526	-0.0973216	0.110295	1.00651	0.907264	1.11661	0.962485
GCST90006891	aortic aneurysm	Chlamydia trachomatis tarp-D F1 antibody levels	rs6872119	-0.02985	0.0360829	0.408089	-0.100572	0.0408725	0.970591	0.90432	1.04172	0.883408
GCST90006891	aortic aneurysm	Chlamydia trachomatis tarp-D F1 antibody levels	rs6882842	-0.00745917	0.0362203	0.836839	-0.078451	0.0635327	0.992569	0.924547	1.06559	0.943214
GCST90006891	aortic aneurysm	Chlamydia trachomatis tarp-D F1 antibody levels	rs6914526	-0.0633161	0.0561956	0.259865	-0.173459	0.0468272	0.938647	0.840751	1.04794	0.851987
GCST90006891	aortic aneurysm	Chlamydia trachomatis tarp-D F1 antibody levels	rs6931147	0.017721	0.035535	0.617998	-0.0519277	0.0873696	1.01788	0.949398	1.0913	0.933242
GCST90006891	aortic aneurysm	Chlamydia trachomatis tarp-D F1 antibody levels	rs6942242	-0.0303106	0.042393	0.474615	-0.113401	0.0527798	0.970144	0.892793	1.0542	0.9002
GCST90006891	aortic aneurysm	Chlamydia trachomatis tarp-D F1 antibody levels	rs7255	0.0650829	0.0321783	0.0431172	0.0020135	0.128152	1.06725	1.00202	1.13673	0.621435
GCST90006891	aortic aneurysm	Chlamydia trachomatis tarp-D F1 antibody levels	rs72757855	-0.0167442	0.0668435	0.802202	-0.147757	0.114269	0.983395	0.86264	1.12105	0.943214
GCST90006891	aortic aneurysm	Chlamydia trachomatis tarp-D F1 antibody levels	rs72786007	0.0351253	0.0489601	0.47311	-0.0608364	0.131087	1.03575	0.940977	1.14007	0.9002
GCST90006891	aortic aneurysm	Chlamydia trachomatis tarp-D F1 antibody levels	rs72819258	-0.0456663	0.0375629	0.224088	-0.119289	0.027957	0.955361	0.887551	1.02835	0.825057
GCST90006891	aortic aneurysm	Chlamydia trachomatis tarp-D F1 antibody levels	rs72991861	0.00668412	0.147664	0.963895	-0.282737	0.296105	1.00671	0.753718	1.34461	0.985678
GCST90006891	aortic aneurysm	Chlamydia trachomatis tarp-D F1 antibody levels	rs73015011	0.0225003	0.0477769	0.637681	-0.0711425	0.116143	1.02276	0.931329	1.12316	0.933242
GCST90006891	aortic aneurysm	Chlamydia trachomatis tarp-D F1 antibody levels	rs73107500	-0.0313377	0.0366097	0.392001	-0.103093	0.0404174	0.969148	0.902043	1.04125	0.883408
GCST90006891	aortic aneurysm	Chlamydia trachomatis tarp-D F1 antibody levels	rs73149487	0.00997679	0.0675587	0.882599	-0.122438	0.142392	1.01003	0.884761	1.15303	0.951281
GCST90006891	aortic aneurysm	Chlamydia trachomatis tarp-D F1 antibody levels	rs733846	0.0462778	0.0515979	0.369776	-0.054854	0.14741	1.04737	0.946623	1.15883	0.874503
GCST90006891	aortic aneurysm	Chlamydia trachomatis tarp-D F1 antibody levels	rs74345035	-0.0152213	0.0333632	0.648223	-0.0806132	0.0501705	0.984894	0.92255	1.05145	0.935643
GCST90006891	aortic aneurysm	Chlamydia trachomatis tarp-D F1 antibody levels	rs74461395	0.102248	0.103653	0.323913	-0.100911	0.305408	1.10766	0.904013	1.35718	0.874503
GCST90006891	aortic aneurysm	Chlamydia trachomatis tarp-D F1 antibody levels	rs747792	-0.0108004	0.0388952	0.781258	-0.087035	0.0654341	0.989258	0.916645	1.06762	0.943183
GCST90006891	aortic aneurysm	Chlamydia trachomatis tarp-D F1 antibody levels	rs7500448	-0.0256076	0.0423844	0.545728	-0.108681	0.0574659	0.974718	0.897016	1.05915	0.933242
GCST90006891	aortic aneurysm	Chlamydia trachomatis tarp-D F1 antibody levels	rs75173497	0.0788412	0.0802458	0.325856	-0.0784407	0.236123	1.08203	0.924557	1.26633	0.874503
GCST90006891	aortic aneurysm	Chlamydia trachomatis tarp-D F1 antibody levels	rs7528419	0.00848894	0.0392655	0.828837	-0.0684714	0.0854493	1.00853	0.93382	1.08921	0.943214
GCST90006891	aortic aneurysm	Chlamydia trachomatis tarp-D F1 antibody levels	rs75390355	-0.0123615	0.0597498	0.836098	-0.129471	0.104748	0.987715	0.87856	1.11043	0.943214
GCST90006891	aortic aneurysm	Chlamydia trachomatis tarp-D F1 antibody levels	rs75578613	-0.107228	0.0686194	0.118134	-0.241722	0.0272656	0.89832	0.785274	1.02764	0.712391
GCST90006891	aortic aneurysm	Chlamydia trachomatis tarp-D F1 antibody levels	rs75942983	0.0786811	0.07101	0.26785	-0.0604985	0.217861	1.08186	0.941295	1.24341	0.856546
GCST90006891	aortic aneurysm	Chlamydia trachomatis tarp-D F1 antibody levels	rs7614757	0.0210068	0.0324557	0.517474	-0.0426065	0.08462	1.02123	0.958288	1.0883	0.926311
GCST90006891	aortic aneurysm	Chlamydia trachomatis tarp-D F1 antibody levels	rs76378831	-0.0385183	0.0805689	0.632594	-0.196433	0.119397	0.962214	0.821656	1.12682	0.933242
GCST90006891	aortic aneurysm	Chlamydia trachomatis tarp-D F1 antibody levels	rs765467	0.0186717	0.0350799	0.594545	-0.0500849	0.0874282	1.01885	0.951149	1.09136	0.933242
GCST90006891	aortic aneurysm	Chlamydia trachomatis tarp-D F1 antibody levels	rs7666150	-0.0344315	0.0364988	0.345498	-0.105969	0.0371063	0.966155	0.899452	1.0378	0.874503
GCST90006891	aortic aneurysm	Chlamydia trachomatis tarp-D F1 antibody levels	rs76974877	-0.0421745	0.0619015	0.495671	-0.163501	0.0791523	0.958702	0.849165	1.08237	0.913706
GCST90006891	aortic aneurysm	Chlamydia trachomatis tarp-D F1 antibody levels	rs77218185	0.0856174	0.0399603	0.0321483	0.00729523	0.163939	1.08939	1.00732	1.17814	0.621435
GCST90006891	aortic aneurysm	Chlamydia trachomatis tarp-D F1 antibody levels	rs7722155	0.0332854	0.0480279	0.488283	-0.0608493	0.12742	1.03385	0.940965	1.13589	0.912303
GCST90006891	aortic aneurysm	Chlamydia trachomatis tarp-D F1 antibody levels	rs77516118	-0.0327745	0.0386553	0.396514	-0.108539	0.04299	0.967757	0.897144	1.04393	0.883408
GCST90006891	aortic aneurysm	Chlamydia trachomatis tarp-D F1 antibody levels	rs78080489	0.0769654	0.0564223	0.172538	-0.0336224	0.187553	1.08	0.966937	1.20629	0.77642
GCST90006891	aortic aneurysm	Chlamydia trachomatis tarp-D F1 antibody levels	rs78320072	0.0146924	0.0548589	0.788836	-0.0928311	0.122216	1.0148	0.911347	1.13	0.943183
[truncated: 4,134 more rows]
